# Supplementary material for: Photocaged 5′ cap analogues for optical control of mRNA translation in cells
Source: Nat Chem. 2022 Jun 20;14(8):905–13. doi: 10.1038/s41557-022-00972-7 (PMC7613264; doi:10.1038/s41557-022-00972-7)
Supplement: Source Data Fig. 3 — Statistical source data [file 41557_2022_972_MOESM3_ESM.zip]

Archive with 5 entries (5 files):
- Fig3_absorbance_spectra.xlsx
- Fig3_Cell_lysate_stability.xlsx
- Fig3_DcpS_Digest.xlsx
- Fig3_Guanosine_decrease.xlsx
- Fig3_MST_measurements.xlsx
