# Supplementary material for: Photocaged 5′ cap analogues for optical control of mRNA translation in cells
Source: Nat Chem. 2022 Jun 20;14(8):905–13. doi: 10.1038/s41557-022-00972-7 (PMC7613264; doi:10.1038/s41557-022-00972-7)
Supplement: Source Data Fig. 3 — Statistical source data [file 41557_2022_972_MOESM3_ESM.zip › Fig3_absorbance_spectra.xlsx]

## Sheet: Sheet1
Wavelength	NP G	NPM G	ONB G	DMNB G	NPM Cap	DMNB Cap
300	1	1	1	1	1	1
301	0.95758	0.94622	0.95048	0.96569	0.94561	0.96688
302	0.9153	0.89843	0.90068	0.93093	0.90043	0.93333
303	0.87422	0.85641	0.84412	0.89887	0.86784	0.90238
304	0.83538	0.81997	0.79075	0.86821	0.82988	0.87278
305	0.79809	0.78874	0.75047	0.84007	0.7941	0.84561
306	0.76288	0.76233	0.71318	0.81539	0.75812	0.82179
307	0.73024	0.74031	0.67858	0.79121	0.73865	0.79844
308	0.70056	0.72216	0.63653	0.76888	0.71964	0.77689
309	0.67352	0.70734	0.59685	0.74869	0.70464	0.75739
310	0.64969	0.69553	0.55934	0.73037	0.69336	0.7397
311	0.62981	0.68633	0.5139	0.71523	0.68368	0.72509
312	0.61339	0.67939	0.4704	0.70199	0.6763	0.71231
313	0.59927	0.67435	0.44856	0.68943	0.67182	0.70019
314	0.58855	0.67104	0.42827	0.67959	0.66799	0.69068
315	0.57967	0.66926	0.40943	0.67048	0.66626	0.68189
316	0.57427	0.66883	0.3919	0.66427	0.6642	0.6759
317	0.57075	0.66962	0.37552	0.65841	0.664	0.67023
318	0.57014	0.67155	0.36015	0.65523	0.66354	0.66717
319	0.57062	0.67445	0.34568	0.65323	0.66376	0.66524
320	0.57257	0.67834	0.33202	0.6504	0.66655	0.66251
321	0.57631	0.68313	0.31906	0.64882	0.66983	0.66098
322	0.58195	0.68877	0.30679	0.64989	0.67227	0.66201
323	0.58809	0.69517	0.29516	0.65069	0.67619	0.66278
324	0.59609	0.70225	0.28403	0.65115	0.68178	0.66323
325	0.60488	0.70999	0.27338	0.65277	0.68766	0.66479
326	0.61447	0.71833	0.26322	0.6555	0.69367	0.66742
327	0.62453	0.72722	0.25364	0.65657	0.70212	0.66846
328	0.63578	0.73661	0.24451	0.65772	0.71155	0.66957
329	0.64851	0.74635	0.23578	0.66187	0.71891	0.67358
330	0.6614	0.75638	0.22745	0.66569	0.72739	0.67726
331	0.67444	0.76675	0.21956	0.66879	0.73699	0.68026
332	0.68797	0.77737	0.21207	0.67265	0.74646	0.68398
333	0.70222	0.78812	0.20503	0.6783	0.75452	0.68944
334	0.7156	0.79895	0.19844	0.6827	0.76398	0.69368
335	0.72959	0.80979	0.19227	0.68671	0.77401	0.69756
336	0.74366	0.82054	0.18637	0.69155	0.7835	0.70223
337	0.75738	0.83117	0.18084	0.69671	0.79265	0.70721
338	0.77096	0.84162	0.17566	0.7001	0.80303	0.71049
339	0.78422	0.85181	0.17089	0.70451	0.81193	0.71474
340	0.79722	0.86165	0.16634	0.70885	0.82074	0.71893
341	0.81051	0.8711	0.16204	0.71233	0.82973	0.72229
342	0.8222	0.88016	0.158	0.7142	0.83969	0.7241
343	0.83423	0.88877	0.15424	0.7177	0.84728	0.72747
344	0.84563	0.89685	0.15067	0.72035	0.85489	0.73003
345	0.85755	0.90443	0.1474	0.72453	0.85963	0.73407
346	0.86796	0.91142	0.14435	0.7263	0.86595	0.73578
347	0.87694	0.91777	0.14141	0.72734	0.87241	0.73678
348	0.88636	0.92358	0.13856	0.72767	0.87855	0.7371
349	0.89521	0.92878	0.13597	0.72667	0.88478	0.73614
350	0.90299	0.93327	0.13351	0.72577	0.88978	0.73526
351	0.91099	0.93707	0.13116	0.72621	0.89206	0.73569
352	0.91765	0.9402	0.12887	0.72436	0.89562	0.7339
353	0.92338	0.94259	0.12666	0.72186	0.89831	0.73149
354	0.92805	0.94421	0.12451	0.71921	0.8998	0.72893
355	0.93228	0.9451	0.12247	0.71605	0.90051	0.72588
356	0.93548	0.94529	0.12056	0.71237	0.90017	0.72233
357	0.93809	0.94466	0.11872	0.70905	0.89792	0.71912
358	0.9395	0.94317	0.11687	0.70596	0.89399	0.71614
359	0.93938	0.94088	0.11505	0.70051	0.89135	0.71088
360	0.93841	0.93778	0.11334	0.69379	0.88849	0.70439
361	0.93659	0.93379	0.11169	0.68815	0.88252	0.69895
362	0.9347	0.92896	0.11008	0.6824	0.87531	0.6934
363	0.93105	0.92333	0.10851	0.67461	0.86897	0.68588
364	0.92663	0.91683	0.10695	0.66678	0.86116	0.67832
365	0.92104	0.90941	0.10539	0.65853	0.85238	0.67035
366	0.91438	0.90115	0.10387	0.64971	0.84283	0.66184
367	0.90657	0.89214	0.10241	0.64082	0.83195	0.65325
368	0.89831	0.88234	0.10094	0.63205	0.81946	0.64478
369	0.88868	0.87171	0.09939	0.62224	0.80697	0.63532
370	0.87815	0.86032	0.09781	0.61125	0.79457	0.6247
371	0.86614	0.84821	0.09623	0.59994	0.78126	0.61379
372	0.85322	0.83541	0.09463	0.58913	0.76621	0.60335
373	0.83988	0.82193	0.09298	0.57893	0.74906	0.59351
374	0.8257	0.80786	0.09129	0.56758	0.73231	0.58255
375	0.81027	0.79317	0.08948	0.55461	0.71656	0.57003
376	0.79388	0.77789	0.08762	0.54147	0.69986	0.55734
377	0.77668	0.76208	0.08568	0.52887	0.68174	0.54518
378	0.75938	0.7458	0.08368	0.5162	0.66304	0.53295
379	0.74179	0.72908	0.08163	0.50345	0.64398	0.52063
380	0.72311	0.7119	0.07949	0.48995	0.62501	0.5076
381	0.70387	0.6943	0.07724	0.47617	0.60589	0.4943
382	0.68443	0.6763	0.07493	0.46193	0.58694	0.48055
383	0.66418	0.65796	0.0726	0.44716	0.56829	0.46629
384	0.64378	0.63933	0.0702	0.43285	0.54877	0.45248
385	0.62307	0.62046	0.06772	0.41821	0.52956	0.43834
386	0.60239	0.60138	0.06525	0.40343	0.51056	0.42408
387	0.58073	0.58211	0.06271	0.38831	0.4919	0.40948
388	0.55845	0.56273	0.06016	0.3727	0.47381	0.39441
389	0.53647	0.54328	0.05765	0.35778	0.4552	0.38001
390	0.51483	0.52381	0.05518	0.34187	0.43772	0.36465
391	0.49334	0.50442	0.05271	0.32663	0.41995	0.34993
392	0.47249	0.48514	0.05025	0.31277	0.40093	0.33655
393	0.45132	0.46604	0.0479	0.29815	0.3834	0.32244
394	0.43058	0.44718	0.04563	0.28416	0.36585	0.30893
395	0.4103	0.4286	0.04343	0.26951	0.34952	0.29479
396	0.39063	0.41031	0.04133	0.25562	0.33292	0.28138
397	0.37187	0.39232	0.03935	0.24217	0.31654	0.26839
398	0.35359	0.37463	0.03747	0.22858	0.30089	0.25527
399	0.33628	0.35723	0.03568	0.21656	0.28421	0.24367
400	0.31889	0.34016	0.034	0.20468	0.26797	0.2322
401	0.30195	0.32346	0.03244	0.19256	0.25282	0.22049
402	0.28516	0.30712	0.03093	0.18127	0.23766	0.2096
403	0.26893	0.29116	0.02951	0.17034	0.22299	0.19905
404	0.25298	0.27555	0.0282	0.1602	0.20823	0.18926
405	0.23729	0.26032	0.02699	0.14985	0.19467	0.17927
406	0.22205	0.24546	0.02582	0.14027	0.18109	0.17002
407	0.20761	0.23098	0.02471	0.13184	0.16713	0.16188
408	0.19345	0.21694	0.02365	0.12291	0.15474	0.15326
409	0.18047	0.20338	0.02267	0.11463	0.14279	0.14526
410	0.1678	0.19032	0.02174	0.10788	0.13036	0.13875
411	0.15604	0.17779	0.0209	0.10077	0.11929	0.13189
412	0.14447	0.16579	0.02007	0.09413	0.10878	0.12548
413	0.13387	0.15438	0.0193	0.08819	0.09883	0.11974
414	0.12404	0.14355	0.01855	0.08244	0.08978	0.11419
415	0.11504	0.13333	0.01782	0.0773	0.08126	0.10923
416	0.10641	0.1237	0.01717	0.07303	0.07318	0.1051
417	0.09809	0.11466	0.01656	0.06844	0.06606	0.10067
418	0.08979	0.10619	0.01592	0.06403	0.05955	0.09642
419	0.08304	0.09828	0.01531	0.05938	0.05391	0.09192
420	0.07682	0.09091	0.01476	0.05558	0.04847	0.08825
421	0.07062	0.08402	0.01422	0.05167	0.04363	0.08449
422	0.06532	0.07759	0.01367	0.04917	0.03854	0.08207
423	0.06049	0.0716	0.01314	0.0463	0.03421	0.0793
424	0.05564	0.06606	0.01263	0.04294	0.03055	0.07606
425	0.05098	0.06095	0.01211	0.04042	0.02699	0.07362
426	0.04703	0.05625	0.01164	0.03824	0.02381	0.07151
427	0.04294	0.05188	0.01123	0.03515	0.02124	0.06853
428	0.03918	0.04784	0.01085	0.0332	0.01864	0.06665
429	0.03592	0.04413	0.01044	0.03082	0.01643	0.06436
430	0.0332	0.0407	0.01005	0.02886	0.01446	0.06246
431	0.0301	0.03756	0.00968	0.02674	0.01278	0.06041
432	0.02765	0.03469	0.00931	0.0258	0.01111	0.0595
433	0.02547	0.03208	0.00894	0.0238	0.00983	0.05758
434	0.02355	0.02968	0.00862	0.02209	0.0087	0.05593
435	0.02196	0.02751	0.00828	0.02096	0.00772	0.05483
436	0.02049	0.02555	0.00791	0.02018	0.00681	0.05408
437	0.01893	0.02378	0.0075	0.01886	0.00612	0.05281
438	0.01757	0.02215	0.00714	0.01866	0.00546	0.05261
439	0.01668	0.02065	0.00678	0.0178	0.00493	0.05179
440	0.01542	0.0193	0.0064	0.01591	0.00456	0.04996
441	0.01432	0.01806	0.00605	0.01558	0.00409	0.04964
442	0.01339	0.0169	0.00572	0.01496	0.0037	0.04904
443	0.01264	0.01584	0.00535	0.01465	0.0033	0.04875
444	0.01176	0.01486	0.005	0.01413	0.00295	0.04824
445	0.01124	0.01396	0.00472	0.01323	0.00267	0.04737
446	0.0107	0.0131	0.00441	0.01248	0.00238	0.04665
447	0.00989	0.01232	0.00412	0.01169	0.00212	0.04588
448	0.00897	0.01161	0.00384	0.01109	0.00189	0.04531
449	0.00864	0.01097	0.00357	0.01049	0.00168	0.04473
450	0.00813	0.01036	0.00329	0.00937	0.0015	0.04364
451	0.00793	0.00983	0.00306	0.0088	0.00134	0.0431
452	0.00762	0.00935	0.00286	0.00748	0.00124	0.04182
453	0.00725	0.0089	0.00263	0.00738	0.00112	0.04173
454	0.00677	0.00851	0.0024	0.00672	0.00102	0.04108
455	0.00653	0.00819	0.00218	0.0064	0.000932492	0.04077
456	0.00648	0.0079	0.00196	0.00554	0.000874814	0.03995
457	0.00652	0.00764	0.00179	0.00593	0.000810925	0.04033
458	0.00685	0.0074	0.00159	0.00625	0.00075997	0.04063
459	0.00653	0.0072	0.00137	0.00578	0.000734245	0.04018
460	0.00625	0.00701	0.00114	0.00584	0.000682926	0.04024
461	0.00591	0.00684	0.000925635	0.00563	0.000632483	0.04004
462	0.00604	0.0067	0.000747909	0.00521	0.000604212	0.03963
463	0.00585	0.00657	0.000586205	0.00552	0.000570871	0.03993
464	0.00553	0.00645	0.00038601	0.00507	0.000538347	0.03949
465	0.0051	0.00632	0.000167029	0.00454	0.000500372	0.03898
466	0.00489	0.00623	-2.08262e-05	0.00442	0.000441921	0.03887
467	0.00459	0.00616	-0.000214575	0.00379	0.000410697	0.03825
468	0.00455	0.00611	-0.000396169	0.00373	0.000386401	0.0382
469	0.00456	0.00608	-0.00054056	0.00346	0.000361482	0.03794
470	0.0045	0.00605	-0.000707973	0.00326	0.000315916	0.03775
471	0.00427	0.00606	-0.000880542	0.00274	0.000263754	0.03724
472	0.00454	0.00609	-0.000963972	0.00251	0.000214335	0.03702
473	0.00467	0.00612	-0.00106	0.00225	0.000182131	0.03677
474	0.00499	0.00618	-0.00114	0.00145	0.000149328	0.036
475	0.00523	0.00618	-0.00126	0.00174	0.000113417	0.03628
476	0.00509	0.00621	-0.00133	0.00179	7.46199e-05	0.03633
477	0.00537	0.00626	-0.00137	0.00206	0.000350139	0.03659
478	0.00577	0.0063	-0.00143	0.00208	-0.000796346	0.03661
479	0.00562	0.00632	-0.0015	0.00142	-0.000618767	0.03597
480	0.00577	0.00633	-0.00159	0.00104	-0.00247	0.0356
481	0.00564	0.00635	-0.00167	0.000781798	-0.000360561	0.03535
482	0.00559	0.00635	-0.00175	0.000563127	-0.000176281	0.03514
483	0.00553	0.00638	-0.00184	0.00108	0.000741269	0.03564
484	0.00559	0.00639	-0.00195	0.000985183	0.000402805	0.03555
485	0.00553	0.00636	-0.00212	-5.66983e-05	8.94626e-05	0.03455
486	0.0056	0.00635	-0.00228	-0.000647201	0.000134015	0.03398
487	0.00592	0.00633	-0.00242	-0.000604778	0.000187425	0.03402
488	0.0063	0.00635	-0.00252	-0.000110664	0.000233708	0.03449
489	0.00613	0.00637	-0.00261	-0.000346491	0.00029312	0.03427
490	0.00603	0.0064	-0.00268	-0.00085589	0.000355782	0.03377
491	0.00649	0.00647	-0.00272	-0.00117	0.000429007	0.03348
492	0.00628	0.00659	-0.00264	-0.00173	0.000505183	0.03293
493	0.00638	0.00674	-0.00244	-0.00196	0.000605011	0.0327
494	0.00689	0.00693	-0.00218	-0.00175	0.000741784	0.03291
495	0.00707	0.00716	-0.00186	-0.00145	0.000888411	0.0332
496	0.00721	0.0074	-0.00149	-0.00198	0.00107	0.03269
497	0.00798	0.00769	-0.00104	-0.0013	0.00123	0.03335
498	0.00913	0.00801	-0.000545165	-4.73401e-05	0.00132	0.03455
499	0.00999	0.00836	-7.38162e-06	0.00179	0.00141	0.03633
500	0.01103	0.00875	0.000530033	0.00254	0.00157	0.03705
501	0.0118	0.00919	0.00101	0.00298	0.00177	0.03747
502	0.01199	0.00963	0.00147	0.00383	0.00195	0.0383
503	0.01272	0.01008	0.00191	0.005	0.00214	0.03943
504	0.0135	0.01059	0.0024	0.00624	0.00234	0.04063
505	0.01429	0.01103	0.00273	0.00623	0.00262	0.04061
506	0.01416	0.01146	0.00298	0.00654	0.00285	0.04092
507	0.01421	0.01182	0.00313	0.00683	0.00303	0.04119
508	0.01407	0.01207	0.00319	0.00603	0.00323	0.04043
509	0.01478	0.01228	0.00315	0.00584	0.00337	0.04024
510	0.01607	0.01243	0.00302	0.00747	0.00335	0.04181
511	0.01581	0.01252	0.00281	0.0063	0.00356	0.04068
512	0.01569	0.01255	0.00251	0.00636	0.00362	0.04074
513	0.01576	0.01255	0.00219	0.00603	0.00361	0.04042
514	0.01518	0.01248	0.00193	0.00496	0.00359	0.03939
515	0.01503	0.01239	0.00165	0.00427	0.00349	0.03872
516	0.01502	0.0123	0.00134	0.0043	0.0033	0.03875
517	0.01468	0.01212	0.000919557	0.00452	0.00304	0.03897
518	0.01384	0.01196	0.000591546	0.00235	0.00293	0.03686
519	0.01403	0.01182	0.000212152	0.00222	0.00257	0.03674
520	0.0144	0.01165	-0.000175347	0.0018	0.0022	0.03634
521	0.01385	0.01153	-0.000580341	7.2445e-05	0.00194	0.03467
522	0.01359	0.01144	-0.00101	3.5948e-05	0.00162	0.03463
523	0.01344	0.01137	-0.00143	-0.000134995	0.0013	0.03447
524	0.01339	0.01132	-0.00179	-0.0017	0.00101	0.03295
525	0.01303	0.01135	-0.00208	-0.00256	0.00068071	0.03212
526	0.0128	0.01136	-0.00235	-0.00317	0.000407792	0.03154
527	0.01249	0.01135	-0.00269	-0.00378	0.000169067	0.03095
528	0.01171	0.01135	-0.00304	-0.00486	-0.000377944	0.02991
529	0.01212	0.01136	-0.00335	-0.00429	-0.000230395	0.03046
530	0.01255	0.01139	-0.00354	-0.00483	-0.000416126	0.02993
531	0.01285	0.01143	-0.00379	-0.0053	-0.000612901	0.02948
532	0.01328	0.01146	-0.004	-0.0042	-0.000717752	0.03055
533	0.01301	0.01152	-0.00415	-0.00488	-0.000787771	0.02988
534	0.01314	0.01162	-0.00429	-0.00596	-0.000907811	0.02885
535	0.01374	0.01172	-0.00434	-0.00603	-0.00103	0.02878
536	0.01416	0.01185	-0.00431	-0.00532	-0.00109	0.02946
537	0.01423	0.01199	-0.00433	-0.00574	-0.00116	0.02906
538	0.01405	0.01212	-0.00434	-0.00583	-0.00119	0.02897
539	0.01401	0.01228	-0.00434	-0.00573	-0.00124	0.02907
540	0.0139	0.01247	-0.0043	-0.00643	-0.00125	0.02839
541	0.01378	0.01269	-0.00422	-0.00759	-0.0013	0.02727
542	0.01443	0.01291	-0.00414	-0.00681	-0.00123	0.02803
543	0.01469	0.01313	-0.00414	-0.00702	-0.00118	0.02783
544	0.01482	0.01335	-0.00411	-0.00755	-0.00112	0.02732
545	0.01557	0.01356	-0.00403	-0.00651	-0.000984534	0.02831
546	0.01619	0.01377	-0.00395	-0.00676	-0.000907957	0.02807
547	0.01656	0.01396	-0.00383	-0.00719	-0.00073599	0.02766
548	0.01714	0.01415	-0.00364	-0.00588	-0.000476226	0.02892
549	0.01778	0.01432	-0.00347	-0.00513	-0.000288019	0.02964
550	0.01796	0.0145	-0.00324	-0.00501	-0.000170527	0.02976
551	0.01816	0.01472	-0.00294	-0.00542	-0.00409	0.02937
552	0.01845	0.01491	-0.00261	-0.00443	0.000222135	0.03033
553	0.01839	0.01517	-0.00222	-0.00593	0.000421344	0.02887
554	0.01828	0.01546	-0.0018	-0.00556	0.000669203	0.02924
555	0.01837	0.01571	-0.00139	-0.0046	0.000820798	0.03016
556	0.01901	0.01598	-0.000994729	-0.00552	0.0009986	0.02927
557	0.01932	0.01626	-0.000631541	-0.00472	0.00125	0.03004
558	0.01991	0.01656	-0.000282351	-0.00427	0.00153	0.03048
559	0.02054	0.01685	1.08514e-05	-0.00385	0.00179	0.03089
560	0.02104	0.01717	0.000336652	-0.00389	0.00203	0.03084
561	0.02181	0.01747	0.000589705	-0.00311	0.00226	0.0316
562	0.02192	0.01781	0.000842389	-0.00382	0.00254	0.03091
563	0.02179	0.01819	0.00112	-0.00522	0.00302	0.02956
564	0.02201	0.01851	0.00135	-0.00411	0.00315	0.03063
565	0.02243	0.01889	0.00159	-0.00416	0.00334	0.03059
566	0.02252	0.01924	0.0018	-0.00521	0.00364	0.02957
567	0.02262	0.01958	0.00195	-0.00528	0.00387	0.0295
568	0.02308	0.01994	0.00208	-0.00433	0.00407	0.03042
569	0.02324	0.02034	0.00227	-0.00434	0.00439	0.03041
570	0.0245	0.02073	0.00255	-0.00385	0.00462	0.03088
571	0.02565	0.02111	0.00278	-0.00202	0.00473	0.03265
572	0.0263	0.02153	0.0031	-0.00223	0.00521	0.03245
573	0.02626	0.02198	0.00343	-0.00278	0.00582	0.03192
574	0.02631	0.02246	0.0038	-0.00235	0.0062	0.03233
575	0.02713	0.02295	0.0042	-0.00062443	0.0065	0.034
576	0.0273	0.02345	0.00453	-0.0012	0.00718	0.03344
577	0.02766	0.024	0.00488	-0.00124	0.00791	0.03341
578	0.02799	0.02453	0.00518	-0.000286286	0.00837	0.03432
579	0.02843	0.02507	0.00546	-0.000767922	0.00912	0.03386
580	0.02913	0.02563	0.0057	-0.000875854	0.00965	0.03375
581	0.02944	0.02621	0.00604	-0.000416678	0.00997	0.0342
582	0.03046	0.02673	0.00636	-0.000250413	0.01046	0.03436
583	0.03081	0.02728	0.00663	0.000341026	0.01069	0.03493
584	0.0314	0.02786	0.00699	0.00070506	0.01086	0.03528
585	0.03251	0.02841	0.00738	0.00123	0.01072	0.03579
586	0.03272	0.02901	0.00777	0.00131	0.01057	0.03587
587	0.03386	0.02963	0.00818	0.00149	0.0105	0.03603
588	0.03389	0.03023	0.00868	0.00133	0.01056	0.03588
589	0.03493	0.03085	0.00919	0.00173	0.01063	0.03627
590	0.0358	0.03148	0.00967	0.00186	0.01067	0.0364
591	0.03723	0.03213	0.01022	0.00189	0.01083	0.03642
592	0.03864	0.03276	0.0108	0.00284	0.01088	0.03734
593	0.03956	0.0334	0.01141	0.00304	0.01123	0.03754
594	0.04041	0.03405	0.01195	0.00309	0.01184	0.03758
595	0.04062	0.03474	0.01255	0.00345	0.01232	0.03793
596	0.0413	0.03547	0.01315	0.00352	0.013	0.038
597	0.0424	0.03622	0.01371	0.00421	0.01347	0.03866
598	0.0428	0.03698	0.01424	0.00566	0.01394	0.04007
599	0.0438	0.03775	0.01484	0.00653	0.01473	0.0409
600	0.04473	0.03856	0.01538	0.00541	0.0145	0.03982
601	0.04615	0.03939	0.01586	-0.00103	0.0164	0.0336
602	0.04778	0.04019	0.0164	-0.00638	0.01809	0.02844
603	0.0487	0.04104	0.017	-0.00572	0.01644	0.02908
604	0.05004	0.04192	0.01759	-0.0056	0.01492	0.0292
605	0.05201	0.04276	0.01817	-0.00424	0.01289	0.0305
606	0.0531	0.04362	0.01864	-0.00538	0.01204	0.02941
607	0.05436	0.04455	0.01914	-0.0062	0.01098	0.02861
608	0.05471	0.04544	0.01953	-0.00713	0.01029	0.02772
609	0.05521	0.04629	0.0199	-0.00706	0.00939	0.02778
610	0.05634	0.04718	0.02024	-0.00642	0.00888	0.02841
611	0.0564	0.04793	0.02053	-0.00894	0.00965	0.02597
612	0.05712	0.04848	0.02075	-0.01028	0.01016	0.02467
613	0.05767	0.04891	0.02102	-0.01006	0.01055	0.02489
614	0.05801	0.04925	0.02134	-0.01167	0.01125	0.02334
615	0.05872	0.0494	0.02158	-0.00993	0.0109	0.02501
616	0.06084	0.04943	0.02187	-0.00935	0.01139	0.02557
617	0.06142	0.04937	0.02214	-0.009	0.01198	0.02591
618	0.06236	0.04932	0.02247	-0.00914	0.01243	0.02578
619	0.06398	0.04915	0.02289	-0.00705	0.01196	0.02779
620	0.05831	0.04887	0.02333	-0.0038	0.01128	0.03093
621	0.05141	0.04861	0.02383	-0.00376	0.01181	0.03097
622	0.04693	0.04828	0.02438	-0.000932627	0.01159	0.0337
623	0.04096	0.0479	0.02498	-0.000358969	0.01181	0.03425
624	0.03419	0.04761	0.02549	0.000636433	0.01175	0.03521
625	0.02864	0.04752	0.02609	0.000157293	0.01261	0.03475
626	0.0227	0.0475	0.02667	0.000443342	0.01037	0.03503
627	0.01785	0.0476	0.02726	-0.000257276	0.00859	0.03435
628	0.01187	0.04791	0.02791	-0.00225	0.00734	0.03243
629	0.00786	0.04837	0.02864	-0.00144	0.00571	0.03321
630	0.00172	0.04893	0.02954	-0.00414	0.00531	0.0306
631	-0.00374	0.04963	0.03055	-0.0017	0.00442	0.03296
632	-0.00755	0.05056	0.03186	-0.00425	0.00472	0.0305
633	-0.01128	0.05168	0.03326	-0.00734	0.00493	0.02752
634	-0.01619	0.05286	0.03473	-0.00959	0.00471	0.02534
635	-0.01839	0.05427	0.03635	-0.00939	0.00361	0.02554
636	-0.0212	0.05573	0.03792	-0.01016	0.0031	0.02479
637	-0.02419	0.05732	0.03954	-0.01158	0.00252	0.02342
638	-0.02684	0.05909	0.04115	-0.00895	0.00119	0.02596
639	-0.02838	0.061	0.04274	-0.01145	-0.0011	0.02354
640	-0.03179	0.06292	0.04427	-0.01515	-0.00336	0.01997
641	-0.0336	0.06492	0.04583	-0.01667	-0.00571	0.01851
642	-0.03496	0.06683	0.04709	-0.02129	-0.00996	0.01404
643	-0.03782	0.06884	0.04798	-0.0272	-0.02069	0.00834
644	-0.03828	0.07085	0.0487	-0.02638	-0.0214	0.00914
645	-0.04054	0.07236	0.04933	-0.02721	-0.02124	0.00833
646	-0.04206	0.07337	0.04983	-0.03115	-0.02849	0.00453
647	-0.04319	0.07398	0.05029	-0.03415	-0.04501	0.00163
648	-0.0451	0.07428	0.05058	-0.03742	-0.04764	-0.00153
649	-0.04707	0.07435	0.05103	-0.04131	-0.03344	-0.00528
650	-0.05013	0.07443	0.05171	-0.04182	-0.06331	-0.00578
651	-0.0515	0.07427	0.05263	-0.04113	-0.11236	-0.00511
652	-0.05332	0.07377	0.05351	-0.04474	-0.0912	-0.00859
653	-0.05259	0.07301	0.05449	-0.04601	-0.10062	-0.00982
654	-0.052	0.07194	0.05539	-0.04592	-0.12283	-0.00974
655	-0.05012	0.07076	0.05638	-0.04405	-0.18175	-0.00793
656	-0.04667	0.06923	0.0574	-0.03828	-0.71546	-0.00236
657	-0.04177	0.06734	0.05837	-0.0326	0.61617	0.00313
658	-0.04069	0.06564	0.05909	-0.0327	0.70566	0.00303
659	-0.03847	0.06398	0.05984	-0.03379	1.09605	0.00198
660	-0.03588	0.06263	0.06056	-0.03086	0.45746	0.0048
661	-0.03773	0.06113	0.06117	-0.02819	0.30063	0.00739
662	-0.03653	0.05967	0.06172	-0.02633	0.24016	0.00918
663	-0.03725	0.05799	0.06236	-0.02479	0.20265	0.01066
664	-0.03802	0.0563	0.06271	-0.02571	0.21582	0.00978
665	-0.03832	0.05474	0.06295	-0.02963	0.34845	0.00599
666	-0.0359	0.05337	0.06319	-0.02845	0.28763	0.00713
667	-0.03701	0.0522	0.06348	-0.02911	0.31313	0.0065
668	-0.03263	0.05104	0.0639	-0.02987	0.34313	0.00576
669	-0.02738	0.05024	0.06449	-0.03187	0.50244	0.00384
670	-0.02302	0.04964	0.06501	-0.03561	8.42644e-05	0.00022043
671	-0.02155	0.04935	0.06566	-0.03973	-0.47543	-0.00376
672	-0.01555	0.0494	0.06663	-0.0369	-1.69287	-0.00102
673	-0.01142	0.04963	0.06763	-0.03477	1.62541	0.00103
674	-0.0039	0.0503	0.06867	-0.03698	-1.4738	-0.0011
675	0.003	0.05079	0.06953	-0.03525	2.78625	0.000571264
676	0.0056	0.05151	0.07026	-0.03235	0.46906	0.00337
677	0.01133	0.05221	0.07088	-0.02855	0.22753	0.00704
678	0.01577	0.05298	0.07176	-0.02119	0.11759	0.01414
679	0.01992	0.05356	0.07228	-0.01702	0.0957	0.01817
680	0.02377	0.05377	0.07287	-0.01713	0.09934	0.01806
681	0.02458	0.05374	0.07326	-0.01827	0.10851	0.01696
682	0.02507	0.0534	0.07361	-0.01678	0.0998	0.0184
683	0.02463	0.05324	0.07426	-0.01617	0.09627	0.01899
684	0.02797	0.053	0.07466	-0.01122	0.07427	0.02377
685	0.0277	0.0523	0.07442	-0.01857	0.10005	0.01667
686	0.03211	0.05151	0.07427	-0.02059	0.10665	0.01472
687	0.03441	0.05097	0.07433	-0.02028	0.10003	0.01503
688	0.03308	0.05115	0.07404	-0.02453	0.13213	0.01091
689	0.04121	0.05188	0.07357	-0.02294	0.11538	0.01245
690	0.04625	0.05326	0.0733	-0.02445	0.13316	0.011
691	0.04734	0.05507	0.07288	-0.02958	0.24538	0.00604
692	0.05419	0.05774	0.07304	-0.03151	0.36876	0.00418
693	0.06042	0.0613	0.07297	-0.02665	0.18613	0.00887
694	0.06731	0.06567	0.07291	-0.03198	0.47412	0.00372
695	0.07708	0.07016	0.07286	-0.02493	0.17936	0.01053
696	0.08822	0.07445	0.07264	-0.02523	0.19697	0.01025
697	0.10073	0.07868	0.07257	-0.02444	0.19837	0.011
698	0.10758	0.08324	0.07277	-0.02031	0.15645	0.01499
699	0.10935	0.08771	0.07286	-0.02038	0.16372	0.01492
700	0.36379	0.09178	0.07277	-0.02564	0.24845	0.00985
					0.00102
					0.000932492
					0.000874814
					0.000810925
					0.00075997
					0.000734245
					0.000682926
					0.000632483
					0.000604212
					0.000570871
					0.000538347
					0.000500372
					0.000441921
					0.000410697
					0.000386401
					0.000361482
					0.000315916
					0.000263754
					0.000214335
					0.000182131
					0.000149328
					0.000113417
					7.46199e-05
					0.000350139
					-0.000796346
					-0.000618767
					-0.00247
					-0.000360561
					-0.000176281
					0.000741269
					0.000402805
					8.94626e-05
					0.000134015
					0.000187425
					0.000233708
					0.00029312
					0.000355782
					0.000429007
					0.000505183
					0.000605011
					0.000741784
					0.000888411
					0.00107
					0.00123
					0.00132
					0.00141
					0.00157
					0.00177
					0.00195
					0.00214
					0.00234
					0.00262
					0.00285
					0.00303
					0.00323
					0.00337
					0.00335
					0.00356
					0.00362
					0.00361
					0.00359
					0.00349
					0.0033
					0.00304
					0.00293
					0.00257
					0.0022
					0.00194
					0.00162
					0.0013
					0.00101
					0.00068071
					0.000407792
					0.000169067
					-0.000377944
					-0.000230395
					-0.000416126
					-0.000612901
					-0.000717752
					-0.000787771
					-0.000907811
					-0.00103
					-0.00109
					-0.00116
					-0.00119
					-0.00124
					-0.00125
					-0.0013
					-0.00123
					-0.00118
					-0.00112
					-0.000984534
					-0.000907957
					-0.00073599
					-0.000476226
					-0.000288019
					-0.000170527
					-0.00409
					0.000222135
					0.000421344
					0.000669203
					0.000820798
					0.0009986
					0.00125
					0.00153
					0.00179
					0.00203
					0.00226
					0.00254
					0.00302
					0.00315
					0.00334
					0.00364
					0.00387
					0.00407
					0.00439
					0.00462
					0.00473
					0.00521
					0.00582
					0.0062
					0.0065
					0.00718
					0.00791
					0.00837
					0.00912
					0.00965
					0.00997
					0.01046
					0.01069
					0.01086
					0.01072
					0.01057
					0.0105
					0.01056
					0.01063
					0.01067
					0.01083
					0.01088
					0.01123
					0.01184
					0.01232
					0.013
					0.01347
					0.01394
					0.01473
					0.0145
					0.0164
					0.01809
					0.01644
					0.01492
					0.01289
					0.01204
					0.01098
					0.01029
					0.00939
					0.00888
					0.00965
					0.01016
					0.01055
					0.01125
					0.0109
					0.01139
					0.01198
					0.01243
					0.01196
					0.01128
					0.01181
					0.01159
					0.01181
					0.01175
					0.01261
					0.01037
					0.00859
					0.00734
					0.00571
					0.00531
					0.00442
					0.00472
					0.00493
					0.00471
					0.00361
					0.0031
					0.00252
					0.00119
					-0.0011
					-0.00336
					-0.00571
					-0.00996
					-0.02069
					-0.0214
					-0.02124
					-0.02849
					-0.04501
					-1830.62
					-0.03344
					-0.06331
					-0.11236
					-0.0912
					-0.10062
					-0.12283
					-0.18175
					-0.71546
					0.61617
					0.70566
					1.09605
					0.45746
					0.30063
					0.24016
					0.20265
					0.21582
					0.34845
					0.28763
					0.31313
					0.34313
					0.50244
					8.42644e-05
					-0.47543
					-1.69287
					1.62541
					-1.4738
					2.78625
					0.46906
					0.22753
					0.11759
					0.0957
					0.09934
					0.10851
					0.0998
					0.09627
					0.07427
					0.10005
					0.10665
					0.10003
					0.13213
					0.11538
					0.13316
					0.24538
					0.36876
					0.18613
					0.47412
					0.17936
					0.19697
					0.19837
					0.15645
					0.16372
					0.24845
