# Supplementary material for: Photocaged 5′ cap analogues for optical control of mRNA translation in cells
Source: Nat Chem. 2022 Jun 20;14(8):905–13. doi: 10.1038/s41557-022-00972-7 (PMC7613264; doi:10.1038/s41557-022-00972-7)
Supplement: Source Data Fig. 3 — Statistical source data [file 41557_2022_972_MOESM3_ESM.zip › Fig3_Cell_lysate_stability.xlsx]

## Sheet: Sheet1
m7GpppG	Measurement 1	Measurement 2	Measurement 3				DMNB cap	Measurement 1	Measurement 2	Measurement 3				NPM cap	Measurement 1	Measurement 2	Measurement 3
Time [h]	Integrated Peak [%]			Mean value	Standard dev.		Time [h]	Integrated Peak [%]			Mean value	Standard dev.		Time [h]	Integrated Peak [%]			Mean value	Standard dev.
0.0	100	100	100	100	0		0.0	100	100	100	100	0		0.0	100	100	100	100	0
0.5	100	99	96	98.3333	2.08167		0.5	94	95	93	94	1		0.5	99	99	99	99	0
1.0	99	96	97	97.3333	1.52753		1.0	95	93	93	93.6667	1.1547		1.0	98	99	95	97.3333	2.08167
5.0	99	92	93	94.6667	3.78594		5.0	95	96	95	95.3333	0.57735		5.0	98	96	95	96.3333	1.52753
18.0	63	62	55	60	4.3589		18.0	66	71	68	68.3333	2.51661		18.0	70	74	73	72.3333	2.08167
30.0	53	60	55	56	3.60555		30.0	60	57	64	60.3333	3.51188		30.0	57	56	53	55.3333	2.08167
