# Supplementary material for: Photocaged 5′ cap analogues for optical control of mRNA translation in cells
Source: Nat Chem. 2022 Jun 20;14(8):905–13. doi: 10.1038/s41557-022-00972-7 (PMC7613264; doi:10.1038/s41557-022-00972-7)
Supplement: Source Data Fig. 3 — Statistical source data [file 41557_2022_972_MOESM3_ESM.zip › Fig3_DcpS_Digest.xlsx]

## Sheet: Sheet1
Measurements refer to relative Peak area of HPLC UV traces							Time [min]	DMNB-m7GpppG irradiated 30s 365 nm [%]			Mean value	Standard dev.			Time [min]	NPM-m7GpppG irradiated 30s 365 nm [%]			Mean value	Standard dev.
							0	100	100	100	100	0			0	100	100	100	100	0
Time [min]	undigested m7GpppG [%]			Mean value	Standard dev.		5	85	90	87	87.3333	2.51661			5	62	79	65	68.6667	9.07377
0	100	100	100	100	0		10	69	76	73	72.6667	3.51188			10	60	69	64	64.3333	4.50925
5	86	78	58	74	14.4222		15	54	61	57	57.3333	3.51188			15	53	61	64	59.3333	5.68624
10	64	56	48	56	8		30	44	49	51	48	3.60555			30	44	42	33	39.6667	5.85947
15	44	32	33	36.3333	6.65833		45	21	31	30	27.3333	5.50757			45	16	21	19	18.6667	2.51661
30	6	0	0	2	3.4641		60	16	20	21	19	2.64575			60	9	5	7	7	2
45	0	0	0	0	0
60	0	0	0	0	0		Time [min]	DMNB-m7GpppG [%]			Mean value	Standard dev.			Time [min]	NPM-m7GpppG[%]			Mean value	Standard dev.
							0	100	100	100	100	0			0	99	107	100	102	4.3589
							5	97	98	98	97.6667	0.57735			5	98	97	101	98.6667	2.08167
							10	97	97	98	97.3333	0.57735			10	98	101	100	99.6667	1.52753
							15	98	98	98	98	0			15	98	101	100	99.6667	1.52753
							30	98	98	98	98	0			30	103	103	90	98.6667	7.50555
							45	96	97	97	96.6667	0.57735			45	92.3	99	100	97.1	4.18688
							60	96	96	97	96.3333	0.57735			60	95	101	100	98.6667	3.21455
							Time [min]	DMNB-m7GpppG [%] irradiated 365 nm 30s after 15 min			Mean value	Standard dev.			Time [min]	NPM-m7GpppG irradiated 30s 365 nm after 15 min [%]			Mean value	Standard dev.
							0	100	100	100	100	0			0	100	100	100	100	0
							5	98	100	100	99.3333	1.1547			5	97	99	100	98.6667	1.52753
							10	97	98	100	98.3333	1.52753			10	100	100	100	100	0
							15	99	99	100	99.3333	0.57735			15	98	100	101	99.6667	1.52753
							30	91	92	91	91.3333	0.57735			30	85	83	84	84	1
							45	70	60	67	65.6667	5.1316			45	75	75	77	75.6667	1.1547
							60	20	40	31	30.3333	10.0167			60	66	67	67	66.6667	0.57735
