# Supplementary material for: Photocaged 5′ cap analogues for optical control of mRNA translation in cells
Source: Nat Chem. 2022 Jun 20;14(8):905–13. doi: 10.1038/s41557-022-00972-7 (PMC7613264; doi:10.1038/s41557-022-00972-7)
Supplement: Source Data Fig. 3 — Statistical source data [file 41557_2022_972_MOESM3_ESM.zip › Fig3_Guanosine_decrease.xlsx]

## Sheet: Sheet1
DMNB caged Guanosine	time	1	2	3	Mean Value	Standard deviation
		caged	caged	caged	caged	caged
	5	44	43	45	44	1
365	15	10	15	10	11.6667	2.88675
	30	2	0	0	0.666667	1.1547
	15	56	54	58	56	2
405	30	32	33	36	33.6667	2.08167
	60	11	10	10	10.3333	0.57735
	30	83	88	85	85.3333	2.51661
420	60	65	67	70	67.3333	2.51661
	120	45	50	48	47.6667	2.51661
NPM caged Guanosine	time	1	2	3	Mean Value	Standard deviation
		caged	caged	caged	caged	caged
	5	18	22	20	20	2
365	15	0	0	0	0	0
	30	0	0	0	0	0
	15	27	28	31	28.6667	2.08167
405	30	10	11	11	10.6667	0.57735
	60	1	1	1	1	0
	30	60	59	60	59.6667	0.57735
420	60	15	18	17	16.6667	1.52753
	120	0	0	0	0	0
