# Supplementary material for: Photocaged 5′ cap analogues for optical control of mRNA translation in cells
Source: Nat Chem. 2022 Jun 20;14(8):905–13. doi: 10.1038/s41557-022-00972-7 (PMC7613264; doi:10.1038/s41557-022-00972-7)
Supplement: Source Data Fig. 3 — Statistical source data [file 41557_2022_972_MOESM3_ESM.zip › Fig3_MST_measurements.xlsx]

## Sheet: Sheet1
DMNB Irradiated
conc [nM]	conc [M]	log [conc]	fraction bound [%]
100000	0.0001	-4	77.36
50000	5e-05	-4.30103	90.2346
25000	2.5e-05	-4.60206	90.0591
12500	1.25e-05	-4.90309	68.1744
6250	6.25e-06	-5.20412	77.2369
3125	3.125e-06	-5.50515	56.2296
1562.5	1.5625e-06	-5.80618	64.5699
781.25	7.8125e-07	-6.10721	53.1649
390.625	3.90625e-07	-6.40824	32.4411
195.312	1.95313e-07	-6.70927	27.3541
97.6562	9.76563e-08	-7.0103	4.09062
48.8281	4.88281e-08	-7.31133	18.2725
24.4141	2.44141e-08	-7.61236	15.0908
12.207	1.2207e-08	-7.91339	7.93986
6.10352	6.10352e-09	-8.21442	3.94504
3.05176	3.05176e-09	-8.51545	17.6297
NPM Irradiated
conc [nM]	conc [M]	log [conc]	fraction bound [%]
100000	0.0001	-4
50000	5e-05	-4.30103	89.5771
25000	2.5e-05	-4.60206	85.4246
12500	1.25e-05	-4.90309	94.3627
6250	6.25e-06	-5.20412	78.028
3125	3.125e-06	-5.50515	76.5291
1562.5	1.5625e-06	-5.80618	84.7466
781.25	7.8125e-07	-6.10721	79.1608
390.625	3.90625e-07	-6.40824	60.9404
195.312	1.95313e-07	-6.70927	50.475
97.6562	9.76563e-08	-7.0103	27.681
48.8281	4.88281e-08	-7.31133	5.08635
24.4141	2.44141e-08	-7.61236	0.686643
12.207	1.2207e-08	-7.91339	10.0164
6.10352	6.10352e-09	-8.21442	16.3546
3.05176	3.05176e-09	-8.51545
DMNB
conc [nM]	conc [M]	log [conc]	fraction bound [%]
100000	0.0001	-4	3.99097
50000	5e-05	-4.30103	1.23678
25000	2.5e-05	-4.60206	26.3581
12500	1.25e-05	-4.90309	13.3991
6250	6.25e-06	-5.20412	13.5276
3125	3.125e-06	-5.50515	4.35628
1562.5	1.5625e-06	-5.80618	20.3667
781.25	7.8125e-07	-6.10721	18.1114
390.625	3.90625e-07	-6.40824	9.23701
195.312	1.95313e-07	-6.70927	17.3033
97.6562	9.76563e-08	-7.0103	18.2724
48.8281	4.88281e-08	-7.31133	18.8455
24.4141	2.44141e-08	-7.61236	9.15284
12.207	1.2207e-08	-7.91339	34.596
6.10352	6.10352e-09	-8.21442	13.5836
3.05176	3.05176e-09	-8.51545	27.2066
NPM
conc [nM]	conc [M]	log [conc]	fraction bound [%]
100000	0.0001	-4	2.11063
50000	5e-05	-4.30103	17.9878
25000	2.5e-05	-4.60206	5.44724
12500	1.25e-05	-4.90309	5.60922
6250	6.25e-06	-5.20412	13.2527
3125	3.125e-06	-5.50515	22.2845
1562.5	1.5625e-06	-5.80618	3.72708
781.25	7.8125e-07	-6.10721	8.47745
390.625	3.90625e-07	-6.40824	17.2826
195.312	1.95313e-07	-6.70927	17.999
97.6562	9.76563e-08	-7.0103	3.54537
48.8281	4.88281e-08	-7.31133	4.01824
24.4141	2.44141e-08	-7.61236	9.00849
12.207	1.2207e-08	-7.91339	6.70609
6.10352	6.10352e-09	-8.21442	14.2574
3.05176	3.05176e-09	-8.51545	13.4446
