# Supplementary material for: Photocaged 5′ cap analogues for optical control of mRNA translation in cells
Source: Nat Chem. 2022 Jun 20;14(8):905–13. doi: 10.1038/s41557-022-00972-7 (PMC7613264; doi:10.1038/s41557-022-00972-7)
Supplement: Source Data Fig. 4 — Statistical source data and unprocessed gels [file 41557_2022_972_MOESM4_ESM.zip]

Archive with 4 entries (4 files):
- Fig4_a_irradiated_mRNA.tif
- Fig4_b_Yield and Capping Efficiency Raw Data.xlsx
- Fig4_d_and_e_in_vitro_measurements.xlsx
- Uncropped and unprocessed DCP1-2 Digest-01.tif
