# Supplementary material for: Photocaged 5′ cap analogues for optical control of mRNA translation in cells
Source: Nat Chem. 2022 Jun 20;14(8):905–13. doi: 10.1038/s41557-022-00972-7 (PMC7613264; doi:10.1038/s41557-022-00972-7)
Supplement: Source Data Fig. 4 — Statistical source data and unprocessed gels [file 41557_2022_972_MOESM4_ESM.zip › Fig4_b_Yield and Capping Efficiency Raw Data.xlsx]

## Sheet: Yield and Capping Efficiency
Yield
	RLuc m7GpppG							RLuc DMNB							RLuc NPM							eGFP m7GpppG							eGFP DMNB							eGFP NPM							GLuc m7GpppG
	8.3	7.4	7.75					6.2	3.1	4.5					5.9	4.7	6.25					8.6	7.9	7.1					4.6	5.4	5.1					6.1	5.9	5.6					4.4	4	5
Capping Efficiency
	RLuc m7GpppG							RLuc DMNB							RLuc NPM							eGFP m7GpppG							eGFP DMNB							eGFP NPM							GLuc m7GpppG
	53	57	49					42	34	44					49	56	48					67	57	66					46	48	42					50	42	49					60	50	53
[truncated: 15 more columns]
