# Supplementary material for: Photocaged 5′ cap analogues for optical control of mRNA translation in cells
Source: Nat Chem. 2022 Jun 20;14(8):905–13. doi: 10.1038/s41557-022-00972-7 (PMC7613264; doi:10.1038/s41557-022-00972-7)
Supplement: Source Data Fig. 4 — Statistical source data and unprocessed gels [file 41557_2022_972_MOESM4_ESM.zip › Fig4_d_and_e_in_vitro_measurements.xlsx]

## Sheet: Sheet1
DMNB
1. Measurement	m7GpppG	m7GpppG 365 nm, 30s	DMNB	DMNB 365 nm, 30s	DMNB modified	DMNB modified 365 nm, 30s	m7GpppG modified	m7GpppG modified 365 nm, 30s	ApppG	ApppG modified
	112845	103664	4858	47590	37244	354536	447717	429401	2888	18999
	105482	105550	4636	49958	41391	376519	457674	485020	2614	18510
	108197	102476	4421	48306	45766	393706	495699	498195	2440	18165
MV	108841	103897	4638.33	48618	41467	374920	467030	470872	2647.33	18558
substract cap independent Translation	106194	101249	1991	45970.7	22909	356362	448472	452314	0	0
%	100	95.3437	1.87487	43.2893	5.10823	79.4614	100	100.857	0	0
2. Measurement	m7GpppG	m7GpppG 365 nm, 30s	DMNB	DMNB 365 nm, 30s	DMNB modified	DMNB modified 365 nm, 30s	m7GpppG modified	m7GpppG modified 365 nm, 30s	ApppG	ApppG modified
	81538	80614	3713	33672	29721	238713	232803	252767	836	6918
	86913	79482	2846	37683	27025	208024	264943	239648	838	7591
	89652	81448	2481	38762	26086	220042	263716	244387	931	7183
MV	86034.3	80514.7	3013.33	36705.7	27610.7	222260	253821	245601	868.333	7230.67
substract cap independent Translation	85166	79646.3	2145	35837.3	20380	215029	246590	238370	0	0
%	100	93.5189	2.51861	42.0794	8.26473	87.201	100	96.6665	0	0
3. Measurement	m7GpppG	m7GpppG 365 nm, 30s	DMNB	DMNB 365 nm, 30s	DMNB modified	DMNB modified 365 nm, 30s	m7GpppG modified	m7GpppG modified 365 nm, 30s	ApppG	ApppG modified
	71863	61783	3325	30620	32754	205124	296731	248783	3313	6787
	71395	61345	4143	28036	35973	225917	274809	237485	3040	5936
	72241	61038	3929	28303	33844	215398	281375	251847	2822	5738
MV	71833	61388.7	3799	28986.3	34190.3	215480	284305	246038	3058.33	6153.67
substract cap independent Translation	68774.7	58330.3	740.667	25928	28036.7	209326	278151	239885	0	0
%	100	84.8137	1.07695	37.6999	10.0796	75.2562	100	86.2425	0	0
	normalized to the respective m7GpppG (modified or unmodified)
	m7GG	m7GpppG 365 nm, 30s	DMNB	DMNB 365 nm, 30s	DMNB modified	DMNB modified 365 nm, 30s	m7GpppG modified	m7GpppG modified 365 nm, 30s	ApppG	ApppG modified
1. Measurement	100	95.3437	1.87487	43.2893	5.10823	79.4614	100	100.857	3.42579e-15	0
2. Measurement	100	93.5189	2.51861	42.0794	8.26473	87.201	100	96.6665	0	0
3. Measurement	100	84.8137	1.07695	37.6999	10.0796	75.2562	100	86.2425	5.28971e-15	0
MV	100	91.2255	1.82348	41.0229	7.81754	80.6395	100	94.5886	2.90516e-15	0
Std	4.78409e-14	4.5946	0.589678	2.40104	2.05406	4.94711	0	6.14448	2.19067e-15	0
NPM
1. Measurement		ApppG	ApppG modified	NPM modified	NPM	NPM modified 365 nm 30s	NPM 365 nm 30s	m7GpppG	m7GpppG modified
		2140	3653	41676	7190	285993	64892	103237	352871
		2464	3579	44617	6622	310184	64917	118179	354267
		2693	3612	44210	6643	317806	64298	121631	349543
MV		2432.33	3614.67	43501	6818.33	304661	64702.3	114349	352227
substract cap independent Translation		0	0	39886.3	4386	301046	62270	111917	348612
%		0	0	11.4415	3.91899	86.3556	55.6396	100	100
2. Measurement		ApppG	ApppG modified	NPM modified	NPM	NPM modified 365 nm 30s	NPM 365 nm 30s	m7GpppG	m7GpppG modified
		3361	7355	109960	9974	484365	127854	223602	651718
		3395	6644	118424	10934	494841	114327	232962	658949
		3322	6178	122300	11584	464356	115240	242196	655064
MV		3359.33	6725.67	116895	10830.7	481187	119140	232920	655244
minus AG		0	0	110169	7471.33	474462	115781	229561	648518
%		0	0	16.9878	3.25462	73.1609	50.4359	100	100
3. Measurement		ApppG	ApppG modified	NPM modified	NPM	NPM modified 365 nm 30s	NPM 365 nm 30s	m7GpppG	m7GpppG modified
		831	1712	14647	2190	85305	20890	27397	116651
		778	1572	13383	2223	88694	20035	29262	120804
		699	1608	12954	2126	83624	21173	29742	124677
MV		769.333	1630.67	13661.3	2179.67	85874.3	20699.3	28800.3	120711
minus AG		0	0	12030.7	1410.33	84243.7	19930	28031	119080
%		0	0	10.103	5.03133	70.7454	71.0999	100	100
	normalized to m7GpppG (either modified or unmodified, respectively)
		m7GpppG	NPM	NPM 365 nm 30s	NPM modified	NPM modified 365 nm 30s	m7GpppG modified
1. Measurement		100	3.91899	55.6396	11.4415	86.3556	100
2. Measurement		100	3.25462	50.4359	16.9878	73.1609	100
3. Measurement		100	5.03133	71.0999	10.103	70.7454	100
	MV	100	4.06831	59.0585	12.8441	76.754	100
	Std	5.50384e-14	0.89772	10.7478	3.65043	8.40251	3.33274e-14
