# Supplementary material for: Photocaged 5′ cap analogues for optical control of mRNA translation in cells
Source: Nat Chem. 2022 Jun 20;14(8):905–13. doi: 10.1038/s41557-022-00972-7 (PMC7613264; doi:10.1038/s41557-022-00972-7)
Supplement: Source Data Fig. 5 — Statistical source data and microscopy images [file 41557_2022_972_MOESM5_ESM.zip]

Archive with 12 entries (12 files):
- Fig 5c.xlsx
- Fig5_a.xlsx
- Fig5b_ApppG_eGFP.jpg
- Fig5b_ApppG_mScarlet.jpg
- Fig5b_m7GpppG_eGFP.jpg
- Fig5b_m7GpppG_mScarlet.jpg
- Fig5b_NPM_eGFP.jpg
- Fig5b_NPM_irradiated_in_cells_eGFP.jpg
- Fig5b_NPM_irradiated_in_cells_mScarlet.jpg
- Fig5b_NPM_irradiated_mRNA_eGFP.jpg
- Fig5b_NPM_irradiated_mRNA_mScarlet.jpg
- Fig5b_NPM_mScarlet.jpg
