# Supplementary material for: Photocaged 5′ cap analogues for optical control of mRNA translation in cells
Source: Nat Chem. 2022 Jun 20;14(8):905–13. doi: 10.1038/s41557-022-00972-7 (PMC7613264; doi:10.1038/s41557-022-00972-7)
Supplement: Source Data Fig. 5 — Statistical source data and microscopy images [file 41557_2022_972_MOESM5_ESM.zip › Fig 5c.xlsx]

## Sheet: Flow_Cytometry_Replikat1
eGFP Intensität	HeLa UT Zellzahl pro Intensität		HeLa UT irr Zellzahl pro Intensität		HeLa m7GpppG Zellzahl pro Intensität		HeLa m7GpppG irr Zellzahl pro Intensität		HeLa DMNB Zellzahl pro Intensität		HeLa DMNB irr Zellzahl pro Intensität		HeLa NPM Zellzahl pro Intensität		HeLa NPM irr Zellzahl pro Intensität
0	0		0		0		0		0		0		0		0
1	0		0		0		0		0		0		0		0
2	0		0		0		0		0		0		0		0
3	0		0		0		0		0		0		0		0
4	0		0		0		0		0		0		0		0
5	0		0		0		0		0		0		0		0
6	0		0		0		0		0		0		0		0
7	0		0		0		0		0		0		0		0
8	0		0		0		0		0		0		0		0
9	0		0		0		0		0		0		0		0
10	0		0		0		0		0		0		0		0
11	0		0		0		0		0		0		0		0
12	0		0		0		0		0		0		0		0
13	0		0		0		0		0		0		0		0
14	0		0		0		0		0		0		0		0
15	0		0		0		0		0		0		0		0
16	0		0		0		0		0		0		0		0
17	0		0		0		0		0		0		0		0
18	0		0		0		0		0		0		0		0
19	0		0		0		0		0		0		0		0
20	0		0		0		0		0		0		0		0
21	0		0		0		0		0		0		0		0
22	0		0		0		0		0		0		0		0
23	0		0		0		0		0		0		0		0
24	0		0		0		0		0		0		0		0
25	0		0		0		0		0		0		0		0
26	0		0		0		0		0		0		0		0
27	0		0		0		0		0		0		0		0
28	0		0		0		0		0		0		0		0
29	0		0		0		0		0		0		0		0
30	0		0		0		0		0		0		0		0
31	0		0		0		0		0		0		0		0
32	0		0		0		0		0		0		0		0
33	0		0		0		0		0		0		0		0
34	0		0		0		0		0		0		0		0
35	0		0		0		0		0		0		0		0
36	0		0		0		0		0		0		0		0
37	0		0		0		0		0		0		0		0
38	0		0		0		0		0		0		0		0
39	0		0		0		0		0		0		0		0
40	0		0		0		0		0		0		0		0
41	0		0		0		0		0		0		0		0
42	0		0		0		0		0		0		0		0
43	0		0		0		0		0		0		0		0
44	0		0		0		0		0		0		0		0
45	0		0		0		0		0		0		0		0
46	0		0		0		0		0		0		0		0
47	0		0		0		0		0		0		0		0
48	0		0		0		0		0		0		0		0
49	0		0		0		0		0		0		0		0
50	0		0		0		0		0		0		0		0
51	0		0		0		0		0		0		0		0
52	0		0		0		0		0		0		0		0
53	0		0		0		0		0		0		0		0
54	0		0		0		0		0		0		0		0
55	0		0		0		0		0		0		0		0
56	0		0		0		0		0		0		0		0
57	0		0		0		0		0		0		0		0
58	0		0		0		0		0		0		0		0
59	0		0		0		1		0		0		0		0
60	0		0		0		0		0		0		0		0
61	0		0		0		0		0		0		0		0
62	0		0		0		0		0		0		0		0
63	0		0		0		0		0		0		0		0
64	0		0		0		0		0		0		0		0
65	0		0		0		0		0		0		0		0
66	0		0		0		0		0		0		0		0
67	0		0		0		0		0		0		0		0
68	0		0		0		0		0		0		0		0
69	0		0		0		0		0		0		0		0
70	0		0		0		0		0		0		0		0
71	0		0		0		0		0		0		0		0
72	0		0		0		0		0		0		0		0
73	0		0		0		0		0		0		0		0
74	0		0		0		0		0		0		0		0
75	0		0		0		0		0		0		0		0
76	0		0		0		0		0		0		0		0
77	0		0		0		0		0		0		0		0
78	0		0		0		0		0		0		0		0
79	0		0		0		0		0		0		0		0
80	0		0		0		0		0		0		0		0
81	0		0		0		0		0		0		0		0
82	0		0		0		0		0		0		0		0
83	0		0		0		0		0		0		0		0
84	0		0		0		0		0		0		0		0
85	0		0		0		0		0		0		0		0
86	0		0		0		0		0		0		0		0
87	0		0		0		0		0		0		0		0
88	0		0		0		0		0		0		0		0
89	0		0		0		0		0		0		0		0
90	0		0		0		0		0		0		0		0
91	0		0		0		0		0		0		0		0
92	0		0		0		0		0		0		0		0
93	0		0		0		0		0		0		0		0
94	0		0		0		0		0		0		0		0
95	0		0		0		0		0		0		0		0
96	0		0		0		0		0		0		0		0
97	0		0		0		0		0		0		0		0
98	0		0		0		0		0		0		0		0
99	1		0		0		0		1		0		0		0
100	0		0		0		0		0		0		0		0
101	0		0		0		0		0		0		0		0
102	0		1		0		0		0		0		0		0
103	0		0		0		0		0		0		0		0
104	0		0		0		0		0		0		0		0
105	0		0		0		0		0		0		0		0
106	0		0		0		0		0		0		0		0
107	0		1		0		0		0		0		0		0
108	0		1		0		0		0		0		0		0
109	0		0		0		0		0		0		0		0
110	0		0		0		1		1		0		0		1
111	0		1		0		0		0		0		0		0
112	0		0		0		0		1		0		0		0
113	0		1		0		0		0		0		0		0
114	0		0		0		0		0		0		0		0
115	1		0		0		0		0		1		0		0
116	0		0		0		0		0		0		0		0
117	0		1		0		0		0		0		1		0
118	0		0		0		0		0		0		0		1
119	1		1		0		2		0		0		0		0
120	1		0		0		0		0		0		0		0
121	0		0		0		0		0		0		0		0
122	1		0		1		0		0		0		1		3
123	0		0		0		0		0		0		0		0
124	0		1		0		0		0		0		0		0
125	0		1		0		1		0		0		0		0
126	0		1		1		1		0		2		1		0
127	0		0		0		0		1		0		0		0
128	1		2		0		0		0		0		0		0
129	1		3		0		0		0		0		0		0
130	2		0		0		1		0		0		1		0
131	0		0		0		0		0		0		0		1
132	0		0		0		0		0		0		0		0
133	1		0		0		0		0		0		0		0
134	1		2		0		0		0		0		1		1
135	1		1		1		1		0		1		0		0
136	3		2		1		0		1		1		1		0
137	2		1		0		0		0		1		1		0
138	2		0		0		0		2		1		0		0
139	1		3		0		0		0		0		0		0
140	0		1		0		1		1		0		0		1
141	0		1		0		0		2		0		0		0
142	3		3		2		0		0		0		1		0
143	1		1		1		1		0		0		0		0
144	1		4		1		0		2		0		0		1
145	1		0		1		2		0		0		0		2
146	4		1		2		1		1		1		0		1
147	1		2		0		2		1		1		0		0
148	5		1		0		0		0		1		0		0
149	6		1		0		1		0		4		1		1
150	3		3		4		1		2		1		2		1
151	6		3		2		1		2		4		0		1
152	7		6		2		3		2		0		2		0
153	5		1		1		0		3		1		1		2
154	4		6		0		1		2		0		2		0
155	2		6		0		5		2		3		0		1
156	6		3		1		7		3		4		2		1
157	5		3		0		2		1		1		1		2
158	7		10		4		3		3		7		4		3
159	5		8		4		1		4		2		0		2
160	7		8		3		0		3		1		0		1
161	5		8		0		5		1		2		4		3
162	6		6		2		2		2		1		3		0
163	6		12		7		4		5		1		6		0
164	5		2		2		4		4		2		3		3
165	9		12		7		4		2		3		2		0
166	14		9		4		2		2		5		1		1
167	8		10		7		4		4		6		5		3
168	19		10		2		4		3		5		5		2
169	20		11		1		8		4		10		6		5
170	15		10		3		7		1		1		6		3
171	18		20		3		4		5		3		7		0
172	29		23		5		6		5		6		2		2
173	25		11		7		11		6		12		3		7
174	23		20		6		6		7		12		6		3
175	30		19		5		5		7		6		4		5
176	23		19		11		5		4		11		6		8
177	31		29		7		8		7		9		6		6
178	18		25		7		6		8		5		5		4
179	29		31		11		13		7		8		16		6
180	30		32		14		5		14		8		11		6
181	28		38		12		5		7		10		4		7
182	32		34		6		14		8		7		7		8
183	33		38		12		13		15		12		10		13
184	25		46		7		9		15		11		9		6
185	42		39		8		11		16		11		6		8
186	35		40		10		11		11		11		8		13
187	37		43		9		9		10		14		19		9
188	38		43		10		13		10		13		15		8
189	51		40		17		12		13		15		16		6
190	45		35		8		6		12		16		15		7
191	49		48		13		22		24		12		22		14
192	54		51		16		10		17		12		22		10
193	44		48		12		12		10		15		18		9
194	69		65		15		17		17		17		19		11
195	56		59		8		14		17		23		12		6
196	56		68		23		22		22		20		22		13
197	72		67		15		16		15		21		14		10
198	35		56		13		13		21		11		14		4
199	68		56		17		19		14		28		21		17
200	74		71		19		25		21		19		26		19
201	58		73		21		11		12		16		23		10
202	79		73		15		17		24		25		19		10
203	73		76		16		23		26		16		17		13
204	62		94		24		20		19		27		27		16
205	70		76		24		20		20		27		26		14
206	100		83		32		23		20		27		24		17
207	86		86		24		23		28		24		18		17
208	85		67		22		21		28		20		33		16
209	88		99		29		38		18		22		25		22
210	72		82		15		20		23		27		20		28
211	93		89		19		29		23		29		26		13
212	102		83		21		29		25		23		33		14
213	84		94		23		18		21		29		18		20
214	105		102		23		24		29		24		36		22
215	89		88		22		23		29		17		25		19
216	95		100		20		19		30		32		16		25
217	96		112		32		21		32		30		25		19
218	93		79		33		21		35		23		29		26
219	99		103		32		32		27		35		28		13
220	112		100		23		28		30		30		33		24
221	118		107		27		23		29		32		27		22
222	96		93		29		17		25		29		39		23
223	113		108		30		35		30		27		29		26
224	121		92		28		24		28		34		28		22
225	117		124		28		31		36		34		34		15
226	135		102		21		23		19		29		39		23
227	117		106		30		29		27		33		33		18
228	99		114		33		22		23		23		26		20
229	99		123		24		38		34		29		38		23
230	104		95		23		30		33		32		28		16
231	133		130		28		30		36		25		39		26
232	136		138		22		27		37		36		39		15
233	107		94		30		25		25		31		31		23
234	120		107		23		34		30		35		27		23
235	97		113		24		25		31		31		38		30
236	112		101		21		30		30		33		32		26
237	101		125		34		33		28		42		21		24
238	111		102		28		36		37		31		33		30
239	112		114		28		18		25		28		26		23
240	96		111		29		23		33		35		26		26
241	109		118		26		27		25		28		35		29
242	74		107		19		27		30		24		35		20
243	106		116		21		30		32		27		30		19
244	99		95		15		25		21		29		24		18
245	135		103		28		15		29		24		40		20
246	105		91		28		22		35		26		36		25
247	96		114		23		23		29		24		28		29
248	91		99		18		33		29		36		26		23
249	97		97		19		25		32		28		34		26
250	101		96		17		19		36		37		21		28
251	104		94		26		24		27		31		37		32
252	100		102		25		14		26		30		32		18
253	97		100		11		23		32		24		19		18
254	92		92		17		24		25		27		34		20
255	81		90		22		21		37		24		28		17
256	95		81		22		26		26		20		25		24
257	75		81		21		12		30		33		28		21
258	103		76		23		38		29		26		26		27
259	93		77		22		26		31		27		32		19
260	95		100		12		24		36		25		24		25
261	82		66		16		18		24		20		23		19
262	81		86		17		19		29		26		32		12
263	80		77		16		22		17		24		21		25
264	96		67		18		9		28		23		14		19
265	72		71		17		22		22		25		29		23
266	70		91		18		17		19		22		21		22
267	66		62		25		19		24		29		20		17
268	65		55		15		14		34		28		20		19
269	76		64		12		20		25		18		17		12
270	53		96		16		17		21		23		13		14
271	79		71		21		18		24		24		25		10
272	61		57		18		15		28		17		12		10
273	57		72		18		20		29		27		22		15
274	56		65		8		18		34		19		14		25
275	52		66		13		14		30		21		22		11
276	57		60		10		12		37		27		24		21
277	50		51		11		15		26		18		11		11
278	50		52		16		15		21		24		20		12
279	43		52		17		12		19		14		28		17
280	46		53		4		14		21		20		21		9
281	39		36		10		11		26		18		15		15
282	37		46		9		18		19		17		9		12
283	39		45		13		16		24		19		17		14
284	47		42		11		11		20		31		19		15
285	37		44		8		9		27		29		14		16
286	58		53		10		18		17		17		19		8
287	41		37		10		13		18		19		17		12
288	42		37		7		14		28		14		24		14
289	39		29		13		13		14		15		19		9
290	30		43		9		16		24		19		19		17
291	33		45		7		11		16		16		12		10
292	19		36		11		12		17		14		22		14
293	37		26		14		8		23		13		11		12
294	32		32		8		14		25		16		17		15
295	30		16		10		15		16		21		22		10
296	25		37		6		7		22		16		21		13
297	20		26		8		10		22		17		18		10
298	34		20		8		8		14		12		12		12
299	19		22		7		10		29		14		18		15
300	26		20		2		6		13		10		16		10
301	22		21		7		14		27		25		20		17
302	23		22		9		7		23		16		10		16
303	20		26		9		10		23		13		16		12
304	18		21		12		9		25		15		13		12
305	16		15		8		8		22		15		12		11
306	13		15		11		7		25		12		22		10
307	21		22		8		7		28		14		18		13
308	20		19		7		10		21		13		21		11
309	18		15		4		10		15		19		14		9
310	20		16		9		9		19		13		17		9
311	19		15		7		8		21		12		14		6
312	23		19		5		20		30		15		11		4
313	17		17		7		5		20		19		16		6
314	14		13		6		9		22		26		12		8
315	8		17		4		8		27		21		16		9
316	12		21		7		9		16		13		22		8
317	10		7		1		14		20		17		13		10
318	15		16		4		10		26		19		11		12
319	15		16		9		10		15		17		14		6
320	10		15		5		12		22		19		15		10
321	10		11		3		5		20		14		24		10
322	9		10		5		9		21		18		19		11
323	13		7		4		7		26		18		9		9
324	9		14		5		11		26		11		19		5
325	13		10		4		11		27		17		14		15
326	7		9		9		9		24		18		9		15
327	10		13		5		6		28		18		17		8
328	4		11		2		8		29		19		10		10
329	6		7		3		7		25		18		17		12
330	9		8		6		7		17		21		9		18
331	5		10		3		3		18		16		23		7
332	6		6		2		10		26		17		15		17
333	6		9		7		8		22		20		22		8
334	5		12		6		10		32		13		16		8
335	4		3		6		6		27		12		16		6
336	6		7		8		7		30		20		20		9
337	6		1		5		5		19		16		20		11
338	7		4		1		3		23		16		25		14
339	11		6		7		6		37		14		11		11
340	6		4		5		7		23		22		13		5
341	5		3		8		5		30		23		17		11
342	3		2		3		9		21		25		15		9
343	4		9		2		3		24		19		20		14
344	4		4		7		4		20		15		17		11
345	2		5		6		6		38		19		19		9
346	4		4		3		7		25		21		11		14
347	5		4		7		6		31		13		12		4
348	4		6		0		5		22		10		17		9
349	2		4		7		6		25		23		7		9
350	2		2		5		7		21		14		17		15
351	4		4		7		10		29		17		17		13
352	3		3		8		7		17		17		17		14
353	5		2		7		3		24		11		24		16
354	3		5		5		7		30		14		22		8
355	4		3		5		5		21		22		16		15
356	7		4		2		8		32		25		20		11
357	4		1		8		9		31		10		13		8
358	4		3		13		9		21		25		18		11
359	2		3		11		5		30		22		25		11
360	4		4		6		3		25		19		18		10
361	4		2		5		4		18		25		19		11
362	4		1		8		13		24		22		14		12
363	3		4		3		8		20		13		22		8
364	0		3		6		4		29		20		21		11
365	4		1		5		10		39		13		18		21
366	5		1		3		11		20		11		15		12
367	1		4		6		8		21		25		23		14
368	5		2		6		4		21		20		26		7
369	3		3		5		5		31		28		25		15
370	2		3		3		2		27		17		16		11
371	3		3		4		6		16		27		22		15
372	5		1		7		8		32		18		16		5
373	0		3		2		6		27		25		22		8
374	2		2		3		10		22		24		13		8
375	1		1		8		4		29		16		8		7
376	3		0		6		6		27		14		19		12
377	1		1		6		8		32		16		17		8
378	3		2		4		7		29		13		15		13
379	0		1		3		17		26		15		18		15
380	3		0		9		4		22		17		20		6
381	3		3		4		7		15		14		18		14
382	0		0		9		7		25		24		10		14
383	1		0		4		11		23		20		19		12
384	2		0		4		4		20		15		18		8
385	2		2		4		6		28		25		16		13
386	0		0		15		7		28		17		19		11
387	1		2		3		5		18		21		22		9
388	3		1		7		5		38		17		18		12
389	0		2		3		5		21		24		23		19
390	3		1		4		12		22		23		14		13
391	1		0		6		7		21		30		19		11
392	2		0		0		6		33		19		13		15
393	0		1		6		9		27		15		24		11
394	0		2		6		13		34		17		24		11
395	0		2		4		5		29		20		25		15
396	1		2		6		10		32		25		21		11
397	1		1		6		10		27		29		15		12
398	0		2		5		4		31		14		20		14
399	1		1		4		8		22		17		25		17
400	1		1		7		8		32		24		21		8
401	1		1		3		10		32		24		23		9
402	2		1		7		7		20		21		17		14
403	3		1		10		9		27		21		17		14
404	2		1		12		8		26		23		18		11
405	1		2		1		7		25		23		30		14
406	0		1		6		6		34		20		19		9
407	0		1		6		7		30		26		30		14
408	0		0		7		3		29		26		18		8
409	1		1		4		5		30		27		23		14
410	1		1		5		12		19		12		35		20
411	0		0		2		8		30		16		22		14
412	1		0		9		11		32		22		13		14
413	1		0		8		12		35		25		21		15
414	0		0		5		4		34		23		25		19
415	1		0		11		6		22		21		24		16
416	2		0		5		8		34		15		29		13
417	0		1		4		6		23		19		25		24
418	2		1		5		10		29		20		18		20
419	0		0		4		8		30		21		15		14
420	2		0		8		10		34		29		24		11
421	0		0		3		13		28		26		22		20
422	1		0		9		12		21		21		21		10
423	1		0		6		11		31		22		27		15
424	1		0		6		8		29		19		16		13
425	0		0		8		5		20		26		31		17
426	1		1		7		16		12		22		17		13
427	0		0		8		14		21		26		23		8
428	0		0		6		10		14		22		26		17
429	0		0		4		8		18		22		28		14
430	0		1		9		8		21		18		18		24
431	1		1		11		4		23		23		19		13
432	1		0		6		7		24		33		26		15
433	1		2		8		10		28		21		27		15
434	0		1		7		9		22		18		19		10
435	1		0		10		13		28		22		24		6
436	0		0		7		12		19		28		16		9
437	1		0		6		8		21		26		20		16
438	0		1		10		10		26		23		21		22
439	0		0		11		7		36		22		21		20
440	0		2		5		6		19		26		20		16
441	0		0		5		10		16		24		29		21
442	0		0		4		7		24		36		28		21
443	1		0		7		10		25		23		18		21
444	0		0		7		3		25		16		25		14
445	0		1		11		13		32		14		18		16
446	2		2		5		8		26		21		22		19
447	0		0		8		5		26		24		23		13
448	0		0		8		13		21		9		22		25
449	0		0		6		5		16		25		19		23
450	0		0		1		14		22		23		31		17
451	1		0		7		8		20		33		30		26
452	0		0		4		10		16		16		22		16
453	0		0		13		10		25		22		20		15
454	1		0		9		9		22		22		26		14
455	0		0		6		18		27		29		23		16
456	0		0		7		15		24		18		25		24
457	1		0		10		9		28		21		22		19
458	0		3		9		12		24		17		19		16
459	0		1		8		13		31		23		26		25
460	0		2		4		10		20		24		18		12
461	0		0		8		10		21		16		22		20
462	1		0		11		10		26		26		18		24
463	0		1		12		13		23		30		23		21
464	0		1		12		8		19		28		24		16
465	1		0		12		17		26		28		21		19
466	0		0		5		9		21		26		20		13
467	0		1		19		10		14		22		18		20
468	2		0		5		10		27		22		18		12
469	0		1		3		16		30		20		22		19
470	1		1		6		5		23		20		22		19
471	2		0		9		6		14		27		27		28
472	0		0		6		8		25		19		24		18
473	0		0		11		13		17		15		22		17
474	1		0		12		9		17		18		30		20
475	0		0		11		9		13		22		21		16
476	0		0		8		6		23		24		33		14
477	0		1		10		11		15		27		13		15
478	0		0		12		11		21		20		21		21
479	1		0		10		11		21		26		28		21
480	0		0		10		9		23		27		27		17
481	0		0		6		12		22		22		17		21
482	0		0		11		5		24		19		20		13
483	0		0		8		10		28		22		22		21
484	0		0		13		7		23		30		15		24
485	0		0		4		11		14		27		19		19
486	1		1		7		16		22		24		26		20
487	0		0		11		8		17		19		18		18
488	0		0		14		13		16		24		24		22
489	0		0		6		14		23		22		26		21
490	0		0		7		10		26		24		23		32
491	1		0		12		17		18		25		19		27
492	0		0		7		15		16		18		34		19
493	0		0		13		13		26		18		24		20
494	0		0		8		11		23		32		32		17
495	0		0		5		10		26		22		15		23
496	0		0		11		12		22		25		22		31
497	0		0		13		7		19		32		27		21
498	0		1		8		14		23		21		25		31
499	0		0		10		9		16		18		18		31
500	0		0		14		21		22		22		19		17
501	0		0		9		16		21		19		30		16
502	0		0		7		9		20		15		23		22
503	0		0		12		11		20		24		28		31
504	0		0		12		14		16		25		28		22
505	0		0		17		11		12		24		27		28
506	0		0		8		18		28		26		25		25
507	0		0		5		17		25		31		28		16
508	2		0		8		14		14		27		16		24
509	0		0		10		10		19		29		22		23
510	0		0		14		19		19		23		25		20
511	0		0		13		14		17		20		24		22
512	0		0		15		14		17		21		26		16
513	0		0		8		16		22		23		19		18
514	1		0		16		13		29		24		21		20
515	0		0		9		15		25		24		17		27
516	0		0		6		7		16		30		32		31
517	0		0		10		13		19		26		17		19
518	0		1		14		13		15		22		23		24
519	0		0		20		11		25		14		19		18
520	0		0		9		21		17		16		24		24
521	0		0		12		12		21		23		15		18
522	0		0		12		17		17		15		25		21
523	0		0		20		15		23		19		15		14
524	0		0		16		21		11		13		19		22
525	0		0		14		10		16		28		29		22
526	0		0		6		9		13		18		32		11
527	0		0		24		24		23		20		17		23
528	0		0		11		13		21		15		25		19
529	0		0		23		13		16		21		25		18
530	0		0		14		15		25		20		23		22
531	0		0		17		12		19		22		26		32
532	0		0		19		20		17		22		25		19
533	0		1		18		15		16		25		16		29
534	0		0		13		10		12		26		26		18
535	0		0		13		16		13		23		25		30
536	0		0		12		17		25		23		21		22
537	0		0		17		15		22		33		21		25
538	0		0		13		14		17		22		23		19
539	0		0		13		13		17		24		30		30
540	0		0		10		20		15		19		21		25
541	0		0		16		21		10		23		24		28
542	0		0		15		17		16		24		24		26
543	0		0		18		15		14		19		17		25
544	0		0		19		15		15		17		16		26
545	0		0		10		16		12		14		18		18
546	0		0		18		18		17		22		18		24
547	0		0		13		25		13		19		20		27
548	0		0		10		28		16		16		17		25
549	0		0		12		18		17		24		15		31
550	0		0		11		18		12		24		26		21
551	0		0		7		12		12		27		24		16
552	0		0		11		21		23		17		12		21
553	0		0		10		20		14		26		17		25
554	0		0		17		30		20		22		25		21
555	0		0		11		16		13		17		23		26
556	0		0		10		9		17		20		19		25
557	0		0		15		17		10		31		31		26
558	0		0		16		30		14		29		16		34
559	0		0		13		20		7		18		19		21
560	0		0		9		19		20		27		22		30
561	0		0		16		20		15		21		18		26
562	0		0		14		19		9		13		21		28
563	0		0		21		21		7		19		15		31
564	0		0		21		15		11		15		15		36
565	0		0		15		13		13		13		19		26
566	1		0		23		17		12		16		19		25
567	0		0		10		22		20		11		23		25
568	0		0		16		11		13		18		22		31
569	0		0		14		17		11		12		18		24
570	0		0		24		13		12		23		15		18
571	0		0		8		24		16		20		18		24
572	0		0		12		26		9		19		14		20
573	0		0		15		28		19		22		22		27
574	0		0		18		25		8		22		14		20
575	0		0		14		14		16		15		19		21
576	0		0		12		18		14		22		15		25
577	0		0		18		25		14		17		21		25
578	0		0		13		17		17		21		18		23
579	0		0		13		26		17		21		16		26
580	0		0		11		29		7		14		21		20
581	0		0		16		16		11		13		14		19
582	0		0		20		22		16		22		15		27
583	0		0		17		28		8		14		13		23
584	0		0		23		28		9		19		19		25
585	0		0		21		20		14		26		17		21
586	0		0		18		21		18		6		23		24
587	0		0		27		26		9		22		13		31
588	0		0		17		26		7		14		22		23
589	0		0		13		16		12		9		14		26
590	0		0		24		15		7		14		13		37
591	0		0		22		25		11		17		18		18
592	0		0		14		14		7		17		12		27
593	0		0		25		26		12		16		19		24
594	0		0		20		19		11		9		12		19
595	0		0		21		20		10		20		13		25
596	0		0		33		29		12		13		20		23
597	0		0		22		18		12		14		13		21
598	0		0		26		19		8		19		13		21
599	0		0		20		17		12		14		7		24
600	0		0		18		20		11		21		14		29
601	0		0		29		24		9		11		14		19
602	0		0		23		29		10		17		9		18
603	0		0		27		21		5		12		12		20
604	0		0		14		22		8		19		15		17
605	0		0		18		22		13		8		14		27
606	0		0		17		15		16		17		12		26
607	0		0		30		26		10		18		21		27
608	0		0		18		19		8		13		12		12
609	0		0		25		23		5		13		15		35
610	0		0		27		20		12		16		16		20
611	0		0		19		20		7		10		9		25
612	0		0		16		28		6		8		5		26
613	0		0		17		25		7		10		16		19
614	0		0		19		28		9		12		8		26
615	0		0		22		27		9		13		12		23
616	0		0		21		25		10		8		16		20
617	0		0		24		21		3		13		10		20
618	0		0		33		27		5		16		13		16
619	0		0		18		17		15		11		13		18
620	0		0		22		13		5		12		7		22
621	0		0		18		21		9		10		6		12
622	0		0		23		19		11		11		13		21
623	0		0		23		27		5		18		12		30
624	0		0		29		26		6		15		7		23
625	0		0		23		25		5		13		11		20
626	0		0		22		25		5		12		18		25
627	0		0		30		30		6		4		12		18
628	0		0		27		25		6		15		6		29
629	0		0		25		19		7		10		9		19
630	0		0		31		30		8		8		16		21
631	0		0		31		35		10		8		11		16
632	0		0		26		24		2		11		13		15
633	0		0		32		18		6		15		15		24
634	0		0		19		22		8		10		13		25
635	0		0		27		19		6		9		13		22
636	0		0		21		30		6		11		9		15
637	0		0		20		17		5		3		10		26
638	0		0		20		22		3		4		15		17
639	0		0		19		30		7		5		12		20
640	0		0		19		18		6		12		9		9
641	0		0		25		30		13		8		18		29
642	0		0		33		28		7		8		12		24
643	0		0		20		25		4		10		4		18
644	0		0		18		19		5		10		9		25
645	0		0		22		26		6		9		9		11
646	0		0		28		28		5		4		15		19
647	0		0		18		26		4		6		13		22
648	0		0		20		27		5		2		10		12
649	0		0		19		25		2		11		12		15
650	0		0		27		22		3		5		4		12
651	0		0		32		22		6		6		9		30
652	0		0		13		19		5		8		9		13
653	0		0		26		27		4		6		3		18
654	0		0		35		19		3		8		8		17
655	0		0		26		17		4		7		10		11
656	0		0		24		23		1		8		10		16
657	0		0		24		17		6		7		10		15
658	0		0		24		27		5		4		7		23
659	0		0		20		24		4		6		6		17
660	0		0		28		25		4		6		7		22
661	0		0		29		29		2		11		5		16
662	0		0		23		30		2		8		11		22
663	0		0		26		23		2		8		6		9
664	0		0		25		27		3		10		10		10
665	0		0		31		24		4		7		6		15
666	0		1		18		23		1		9		8		18
667	0		0		20		21		3		12		9		20
668	0		0		26		18		2		9		5		21
669	0		0		30		18		1		6		6		12
670	0		0		25		21		4		7		8		23
671	0		0		32		19		1		5		6		17
672	0		0		15		18		2		4		7		15
673	0		0		31		23		4		5		10		15
674	0		0		21		22		2		5		6		19
675	0		0		23		22		5		6		9		13
676	0		0		21		14		1		3		5		14
677	0		0		21		19		4		6		9		17
678	0		0		23		17		0		8		5		14
679	1		0		23		25		4		7		7		15
680	0		0		28		27		1		3		3		11
681	0		0		27		18		3		3		5		17
682	0		0		23		19		3		8		3		16
683	0		0		31		20		1		7		8		15
684	0		0		23		19		3		3		2		22
685	0		0		24		26		1		5		4		10
686	0		0		37		27		1		4		6		13
687	0		0		28		28		4		3		6		14
688	0		0		19		18		5		4		5		22
689	0		0		18		22		3		2		4		24
690	0		0		29		15		3		2		4		13
691	0		0		35		22		1		4		2		10
692	0		0		25		19		1		3		7		11
693	0		0		26		16		0		2		6		10
694	0		0		24		12		3		2		7		10
695	0		0		31		15		1		2		8		15
696	0		0		16		16		0		2		3		9
697	0		0		27		15		2		1		3		15
698	0		0		16		22		1		5		5		11
699	0		0		23		20		2		2		5		14
700	0		0		18		20		1		4		1		17
701	0		0		20		12		1		3		3		12
702	0		0		21		20		0		7		6		11
703	0		0		29		18		4		6		6		12
704	0		0		18		18		1		2		5		13
705	0		0		24		18		2		2		1		20
706	0		0		21		19		1		5		6		18
707	0		0		24		14		3		6		6		10
708	0		0		21		16		3		4		6		11
709	0		0		20		21		1		1		2		8
710	0		0		23		25		4		3		4		10
711	0		0		16		25		2		1		1		10
712	0		0		20		16		1		1		0		8
713	0		0		23		17		0		2		4		12
714	0		0		22		24		3		2		2		13
715	0		0		32		26		1		3		3		13
716	0		0		22		17		0		3		7		13
717	0		0		25		23		2		3		4		15
718	0		0		21		16		1		1		3		14
719	0		0		22		20		0		2		4		4
720	0		0		21		23		1		1		3		13
721	0		0		26		15		0		4		2		10
722	0		0		24		25		1		2		1		15
723	0		0		29		17		3		2		3		12
724	0		0		25		18		4		3		2		12
725	0		0		15		15		1		5		3		8
726	0		0		22		17		1		2		4		5
727	0		0		31		16		1		2		6		9
728	0		0		21		11		3		2		2		6
729	0		0		29		16		3		4		1		12
730	0		0		17		21		2		3		3		14
731	0		0		18		13		1		3		2		8
732	0		0		16		13		0		1		1		8
733	0		0		26		10		2		2		3		4
734	0		0		12		16		1		3		1		6
735	0		0		16		17		0		2		0		8
736	0		0		16		13		1		2		4		7
737	0		0		18		19		1		0		3		7
738	0		0		18		12		1		4		1		6
739	0		0		19		20		0		0		1		7
740	0		0		17		18		0		2		6		7
741	0		0		27		19		4		2		1		6
742	0		0		20		14		1		1		2		3
743	0		0		24		13		0		2		5		4
744	0		0		15		12		0		1		3		5
745	0		0		17		9		0		2		1		6
746	0		0		21		12		3		0		0		7
747	0		0		22		10		0		2		0		8
748	0		0		19		18		0		3		2		8
749	0		0		12		15		3		2		2		9
750	0		0		18		15		1		2		2		8
751	0		0		18		13		1		4		1		9
752	0		0		14		8		1		1		2		7
753	0		0		13		10		1		1		0		7
754	0		0		19		13		0		1		0		5
755	0		0		20		12		2		1		1		8
756	0		0		21		12		1		1		2		8
757	0		0		14		10		1		1		1		5
758	0		0		17		12		0		2		0		4
759	0		0		16		9		0		1		4		4
760	0		0		20		13		1		0		3		7
761	0		0		13		14		0		0		2		5
762	0		0		13		13		0		1		2		10
763	0		0		12		12		0		0		0		5
764	0		0		13		14		0		1		1		4
765	0		0		14		12		2		0		1		3
766	0		0		17		11		1		1		0		4
767	0		0		17		11		1		0		2		3
768	0		0		17		7		0		0		2		6
769	0		0		23		12		0		2		0		5
770	0		0		12		12		0		0		1		5
771	0		0		15		11		0		2		3		5
772	0		0		13		5		0		1		2		4
773	0		0		15		13		0		1		1		9
774	0		0		14		10		0		1		1		4
775	0		0		12		15		0		0		1		3
776	0		0		10		11		0		0		0		2
777	0		0		11		10		0		0		2		3
778	0		0		13		10		0		0		1		8
779	0		0		15		8		0		0		1		5
780	0		0		14		14		0		1		0		4
781	0		0		15		6		0		0		0		4
782	0		0		16		9		0		0		1		1
783	0		0		11		5		0		1		0		5
784	0		0		9		9		0		0		1		1
785	0		0		13		5		0		1		0		4
786	0		0		12		13		0		1		0		3
787	0		0		12		4		1		0		1		0
788	0		0		13		6		0		1		1		3
789	0		0		14		6		0		0		0		3
790	0		0		18		6		0		0		0		0
791	0		0		11		11		0		1		0		1
792	0		0		16		9		0		0		2		2
793	0		0		13		7		0		0		0		1
794	0		0		20		10		0		0		1		5
795	0		0		8		11		0		2		0		7
796	0		0		15		7		0		0		1		0
797	0		0		13		8		0		0		1		4
798	0		0		7		9		1		1		0		1
799	0		0		10		11		0		0		0		4
800	0		0		13		4		0		0		0		6
801	0		0		8		10		0		0		0		1
802	0		0		11		10		0		0		0		4
803	0		0		9		9		0		0		0		0
804	0		0		7		8		0		0		0		2
805	0		0		10		6		0		0		0		3
806	0		0		11		7		0		0		1		0
807	0		0		10		4		0		1		1		7
808	0		0		6		5		0		1		1		0
809	0		0		10		6		0		0		0		1
810	0		0		7		5		0		0		2		2
811	0		0		8		7		0		0		0		2
812	0		0		13		6		0		0		1		0
813	0		0		11		5		0		1		0		5
814	0		0		7		6		0		0		0		0
815	0		0		15		5		0		0		0		3
816	0		0		7		3		0		0		0		1
817	0		0		5		5		0		1		0		2
818	0		0		5		7		0		1		0		2
819	0		0		7		2		0		0		0		4
820	0		0		9		7		0		1		0		1
821	0		0		12		3		0		0		0		4
822	0		0		8		4		1		0		0		2
823	0		0		11		3		0		0		0		2
824	0		0		5		3		0		0		0		1
825	0		0		5		4		0		0		0		2
826	0		0		13		6		1		0		0		2
827	0		0		10		5		0		0		0		2
828	0		0		8		4		0		1		1		2
829	0		0		6		3		0		0		0		1
830	0		0		6		5		0		0		1		1
831	0		0		2		6		0		0		0		0
832	0		0		3		3		0		1		0		1
833	0		0		5		2		0		0		0		1
834	0		0		7		6		0		0		0		1
835	0		0		6		8		1		0		0		2
836	0		0		9		5		1		0		1		2
837	0		0		8		0		0		0		0		1
838	0		0		10		6		0		0		1		0
839	0		0		7		4		0		0		0		0
840	0		0		7		7		0		0		0		2
841	0		0		10		2		0		0		0		1
842	0		0		9		4		0		0		0		1
843	0		0		8		3		0		0		0		0
844	0		0		12		2		0		0		0		1
845	0		0		3		4		0		0		0		2
846	0		0		3		2		0		0		0		0
847	0		0		5		5		0		0		1		0
848	0		0		7		1		0		0		0		1
849	0		0		1		6		0		0		0		2
850	0		0		5		7		0		0		0		3
851	0		0		2		0		0		0		0		2
852	0		0		4		4		0		0		0		1
853	0		0		3		3		0		1		0		0
854	0		0		3		3		0		0		1		0
855	0		0		6		1		0		0		0		1
856	0		0		4		3		0		0		0		1
857	0		0		6		2		0		0		0		0
858	0		0		7		5		0		0		0		1
859	0		0		5		3		0		0		0		0
860	0		0		2		3		0		0		0		1
861	0		0		9		2		0		0		1		2
862	0		0		5		7		0		0		0		2
863	0		0		8		2		0		0		0		2
864	0		0		3		2		1		0		0		0
865	0		0		3		0		0		1		0		4
866	0		0		3		3		0		0		0		0
867	0		0		4		0		0		1		0		2
868	0		0		5		1		1		0		0		2
869	0		0		3		4		0		0		0		0
870	0		0		4		1		0		0		0		2
871	0		0		0		6		0		0		0		0
872	0		0		2		5		0		0		0		1
873	0		0		9		1		0		0		0		0
874	0		0		3		2		0		0		0		0
875	0		0		3		1		0		0		0		0
876	0		0		3		5		0		0		0		0
877	0		0		2		2		0		0		0		0
878	0		0		4		3		0		0		0		0
879	0		0		5		0		0		0		0		0
880	0		0		3		2		0		0		0		1
881	0		0		3		2		0		0		0		0
882	0		0		1		1		0		0		0		1
883	0		0		3		2		0		0		0		0
884	0		0		5		5		0		0		0		0
885	0		0		6		2		0		0		1		0
886	0		0		3		3		0		0		0		0
887	0		0		4		1		0		0		0		0
888	0		0		3		2		0		0		0		0
889	0		0		6		1		0		0		0		0
890	0		0		4		2		0		0		0		0
891	0		0		4		4		0		0		0		0
892	0		0		4		0		0		0		0		0
893	0		0		2		1		0		0		0		0
894	0		0		3		1		0		0		0		1
895	0		0		5		3		0		0		0		0
896	0		0		1		0		0		0		0		1
897	0		0		3		1		0		0		0		0
898	0		0		5		1		0		0		1		0
899	0		0		2		1		0		0		0		0
900	0		0		1		0		0		0		0		0
901	0		0		2		0		0		0		0		0
902	0		0		2		2		0		0		0		0
903	0		0		1		1		0		0		0		0
904	0		0		0		0		0		0		0		0
905	0		0		4		0		0		0		1		1
906	0		0		3		0		0		0		0		1
907	0		0		3		1		0		0		0		0
908	0		0		2		0		0		0		0		1
909	0		0		1		2		0		0		0		0
910	0		0		2		1		0		0		0		0
911	0		0		3		0		0		0		0		0
912	0		0		2		1		0		0		0		1
913	0		0		2		1		0		0		0		0
914	0		0		3		0		0		0		0		0
915	0		0		0		0		0		0		1		0
916	0		0		0		0		0		0		0		0
917	0		0		1		0		0		0		0		0
918	0		0		0		1		0		0		0		1
919	0		0		1		2		0		0		0		0
920	0		0		4		2		0		0		0		0
921	0		0		2		1		0		0		0		0
922	0		0		1		0		0		0		0		0
923	0		0		1		1		0		0		0		0
924	0		0		0		0		0		0		0		0
925	0		0		2		1		0		1		0		0
926	0		0		1		1		0		0		0		0
927	0		0		2		1		0		0		0		1
928	0		0		2		3		0		0		0		0
929	0		0		2		1		0		0		0		1
930	0		0		0		2		0		0		0		0
931	0		0		2		1		0		0		0		0
932	0		0		1		0		0		0		0		0
933	0		0		3		1		0		0		0		0
934	0		0		1		3		0		0		0		0
935	0		0		1		0		0		0		0		1
936	0		0		0		0		0		0		0		0
937	0		0		2		1		0		0		0		0
938	0		0		0		0		0		0		0		0
939	0		0		0		0		0		0		0		0
940	0		0		1		0		0		0		0		0
941	0		0		2		0		0		0		0		0
942	0		0		1		0		0		0		0		0
943	0		0		0		0		0		0		0		0
944	0		0		0		0		0		0		0		0
945	0		0		1		1		0		0		0		0
946	0		0		0		1		0		0		1		0
947	0		0		1		0		0		0		0		0
948	0		0		1		1		0		0		0		0
949	0		0		1		0		0		0		0		0
950	0		0		0		0		0		0		0		0
951	0		0		0		0		0		0		0		0
952	0		0		0		0		0		0		0		0
953	0		0		1		0		0		0		0		0
954	0		0		0		0		0		0		0		0
955	0		0		0		1		0		0		0		0
956	0		0		1		0		0		0		0		0
957	0		0		0		0		0		0		0		0
958	0		0		2		1		0		0		0		0
959	0		0		0		1		0		0		0		0
960	0		0		2		1		0		0		0		0
961	0		0		1		0		0		0		0		0
962	0		0		0		0		0		0		0		0
963	0		0		3		1		0		0		0		0
964	0		0		0		0		0		0		0		0
965	0		0		0		1		0		0		0		0
966	0		0		2		0		0		0		0		0
967	0		0		0		0		0		0		0		0
968	0		0		0		0		0		0		0		0
969	0		0		1		0		0		0		0		0
970	0		0		0		0		0		0		0		0
971	0		0		1		0		0		0		0		0
972	0		0		0		0		0		0		0		0
973	0		0		0		0		0		0		0		0
974	0		0		0		0		0		0		0		0
975	0		0		1		1		0		0		0		0
976	0		0		0		1		0		0		0		0
977	0		0		0		0		0		0		0		0
978	0		0		0		0		0		0		0		0
979	0		0		0		1		0		0		0		0
980	0		0		1		1		0		0		0		0
981	0		0		0		0		0		0		0		0
982	0		0		0		0		0		0		0		0
983	0		0		0		0		0		0		0		0
984	0		0		0		0		0		0		0		0
985	0		0		0		0		0		0		0		0
986	0		0		1		0		0		0		0		0
987	0		0		0		0		0		0		0		0
988	0		0		1		0		0		0		0		0
989	0		0		0		0		0		0		0		0
990	0		0		0		1		0		0		0		0
991	0		0		1		0		0		0		0		0
992	0		0		0		0		0		0		0		0
993	0		0		0		0		0		0		0		0
994	0		0		0		1		0		0		0		0
995	0		0		1		0		0		0		0		0
996	0		0		0		0		0		0		0		0
997	0		0		0		0		0		0		0		0
998	0		0		1		0		0		0		0		0
999	0		0		0		0		0		0		0		0
1000	0		0		0		0		0		0		0		0
1001	0		0		1		0		0		0		0		0
1002	0		0		0		0		0		0		0		0
1003	0		0		1		0		0		0		0		0
1004	0		0		0		0		0		0		0		0
1005	0		0		0		0		0		0		1		0
1006	0		0		0		0		0		0		0		0
1007	0		0		0		0		0		0		0		0
1008	0		0		0		0		0		0		0		0
1009	0		0		1		0		0		0		0		0
1010	0		0		0		0		0		0		0		0
1011	0		0		0		0		0		0		0		0
1012	0		0		0		0		0		0		0		0
1013	0		0		0		0		0		0		0		0
1014	0		0		0		0		0		0		0		0
1015	0		0		1		0		0		0		0		0
1016	0		0		0		1		0		0		0		0
1017	0		0		0		0		0		0		0		0
1018	0		0		1		0		0		0		0		0
1019	0		0		0		0		0		0		0		0
1020	0		0		0		0		0		0		0		0
1021	0		0		0		0		0		0		0		0
1022	0		0		0		0		0		0		0		0
1023	0		0		1		0		0		0		0		0

## Sheet: Flow_Cytometry_Replikat2
eGFP Intensität	HeLa UT Zellzahl pro Intensität		HeLa UT irr Zellzahl pro Intensität		HeLa m7GpppG Zellzahl pro Intensität		HeLa m7GpppG irr Zellzahl pro Intensität		HeLa DMNB Zellzahl pro Intensität		HeLa DMNB irr Zellzahl pro Intensität		HeLa NPM Zellzahl pro Intensität		HeLa NPM irr Zellzahl pro Intensität
0	0		0		0		0		0		0		0		0
1	0		0		0		0		0		0		0		0
2	0		0		0		0		0		0		0		0
3	0		0		0		0		0		0		0		0
4	0		0		0		0		0		0		0		0
5	0		0		0		0		0		0		0		0
6	0		0		0		0		0		0		0		0
7	0		0		0		0		0		0		0		0
8	0		0		0		0		0		0		0		0
9	0		0		0		0		0		0		0		0
10	0		0		0		0		0		0		0		0
11	0		0		0		0		0		0		0		0
12	0		0		0		0		0		0		0		0
13	0		0		0		0		0		0		0		0
14	0		0		0		0		0		0		0		0
15	0		0		0		0		0		0		0		0
16	0		0		0		0		0		0		0		0
17	0		0		1		0		0		0		0		0
18	0		0		0		0		0		0		0		0
19	0		0		0		0		0		0		0		0
20	0		0		0		0		0		0		0		0
21	0		0		0		0		0		0		0		0
22	0		0		0		0		0		0		0		0
23	0		0		0		0		0		0		0		0
24	0		0		0		0		0		0		0		0
25	0		0		0		0		0		0		0		0
26	0		0		0		0		0		0		0		0
27	0		0		0		0		0		0		0		0
28	0		0		0		0		0		0		0		0
29	0		0		0		0		0		0		0		0
30	0		0		0		0		0		0		0		0
31	0		0		0		0		0		1		0		0
32	0		0		0		0		0		0		0		0
33	0		0		0		0		0		0		0		0
34	0		0		0		0		0		0		0		0
35	0		0		0		0		0		0		0		0
36	0		0		0		0		0		0		0		0
37	0		0		0		0		0		0		0		0
38	0		0		0		0		0		0		0		0
39	0		0		0		0		0		0		0		0
40	0		0		0		0		0		0		0		0
41	0		0		0		0		0		0		0		0
42	0		0		0		0		0		0		0		0
43	0		0		0		0		0		0		0		0
44	0		0		0		0		0		0		0		0
45	0		0		0		0		0		0		0		0
46	0		0		0		0		0		0		0		0
47	0		0		0		0		0		0		0		0
48	0		0		0		0		0		0		0		0
49	0		0		0		0		0		0		0		0
50	0		0		0		0		0		0		0		0
51	0		0		0		0		0		0		0		0
52	0		0		0		0		0		0		0		0
53	0		0		0		0		0		0		0		0
54	0		0		0		0		0		0		0		0
55	0		0		0		0		0		0		0		0
56	0		0		0		0		0		0		0		0
57	0		0		0		0		0		0		0		0
58	0		0		0		0		0		0		0		0
59	0		0		0		0		0		0		0		0
60	0		0		0		0		0		0		1		0
61	0		0		0		0		0		0		0		0
62	0		0		0		0		0		0		0		0
63	0		0		0		0		0		0		0		0
64	0		0		0		0		0		0		0		0
65	0		0		0		0		0		0		0		0
66	0		0		0		0		0		0		0		0
67	0		0		0		0		0		0		0		0
68	0		0		0		0		0		0		0		0
69	0		0		0		0		1		0		0		0
70	0		0		0		0		0		0		0		0
71	0		0		0		0		0		0		0		0
72	0		0		0		0		0		0		0		0
73	0		0		0		0		0		0		0		0
74	0		0		0		0		0		0		0		0
75	0		0		0		0		0		0		0		0
76	0		0		0		0		0		0		0		0
77	0		0		0		0		0		0		0		0
78	0		0		0		0		0		0		0		0
79	0		0		0		0		0		0		0		0
80	0		0		0		0		0		0		0		0
81	0		0		0		0		0		0		0		0
82	0		0		0		0		0		0		0		0
83	0		0		0		0		0		0		0		0
84	0		0		0		0		0		0		0		0
85	0		0		0		0		0		0		0		0
86	0		0		0		0		0		0		0		0
87	0		0		0		0		0		0		0		0
88	0		0		0		0		0		0		0		0
89	0		0		0		0		0		0		0		0
90	0		0		0		0		0		0		0		0
91	0		0		0		0		0		0		0		0
92	0		0		0		0		0		0		0		0
93	0		0		0		0		0		0		0		0
94	0		0		0		0		0		0		0		0
95	0		0		0		0		0		0		0		0
96	0		0		0		0		0		0		0		0
97	0		0		1		0		0		0		1		0
98	0		0		0		0		0		0		0		0
99	0		0		0		0		0		0		0		0
100	0		0		0		0		0		0		0		0
101	0		0		0		0		0		0		0		0
102	0		0		0		0		0		0		0		0
103	0		0		0		0		0		0		0		0
104	0		1		0		1		0		0		0		0
105	0		0		0		0		0		0		0		0
106	0		0		0		0		0		0		0		0
107	1		0		0		0		0		0		0		0
108	0		0		0		0		0		0		0		0
109	0		1		0		0		0		1		0		0
110	1		0		0		0		0		0		0		0
111	0		0		0		0		0		0		0		0
112	0		0		0		0		0		0		0		0
113	0		0		0		0		0		0		0		0
114	0		0		1		0		0		0		0		0
115	0		1		0		0		0		1		0		0
116	0		0		0		1		0		0		0		0
117	0		0		0		0		0		0		0		0
118	0		0		0		0		0		1		0		0
119	0		0		0		0		0		0		0		0
120	0		0		0		0		0		0		0		0
121	1		1		0		0		0		0		0		1
122	0		0		0		0		0		0		0		0
123	1		1		0		0		0		0		0		0
124	0		0		0		0		0		0		0		0
125	0		1		0		0		0		0		0		0
126	0		0		0		0		0		0		0		0
127	0		0		0		0		0		0		0		0
128	0		0		0		0		0		0		0		0
129	2		2		0		0		0		0		0		0
130	1		1		0		0		1		0		0		0
131	0		0		0		0		0		1		0		0
132	1		2		0		0		0		0		0		0
133	1		2		0		0		0		1		0		0
134	0		3		0		1		0		0		0		0
135	0		5		0		0		0		0		0		0
136	1		0		0		1		0		0		0		0
137	2		3		1		0		0		0		0		0
138	1		2		1		3		0		1		0		0
139	0		1		0		1		0		1		0		0
140	0		3		0		0		0		0		1		1
141	0		1		0		0		2		1		1		1
142	1		5		0		1		0		1		2		0
143	2		3		0		0		0		0		0		0
144	2		2		0		0		0		0		1		0
145	4		1		1		0		0		0		1		0
146	1		6		0		1		0		0		3		1
147	1		0		0		0		0		1		1		0
148	2		4		0		2		0		0		0		1
149	2		5		1		3		0		0		0		1
150	2		4		1		3		0		0		0		1
151	4		4		2		1		1		1		1		0
152	2		4		0		1		3		0		0		1
153	4		5		1		1		1		1		1		0
154	3		4		1		0		1		3		1		1
155	2		5		0		1		1		0		1		1
156	2		8		2		3		3		0		3		0
157	4		5		1		1		2		0		2		0
158	10		10		0		0		3		1		2		1
159	4		7		1		0		1		0		3		1
160	6		7		2		1		1		1		2		0
161	10		6		1		5		2		1		3		1
162	7		11		0		3		4		0		2		0
163	4		9		0		0		1		4		3		0
164	2		12		2		2		0		0		0		1
165	14		12		1		3		1		0		1		2
166	8		11		1		2		0		2		3		3
167	11		14		2		3		3		2		1		3
168	7		16		0		2		2		1		2		1
169	5		19		2		4		3		0		3		1
170	14		6		0		4		6		1		4		2
171	10		8		4		2		0		2		3		3
172	14		20		1		7		4		1		7		2
173	9		14		0		4		3		4		1		0
174	18		27		3		3		4		5		3		3
175	18		17		2		3		2		2		6		5
176	14		24		1		4		3		7		3		3
177	15		27		3		4		8		3		5		1
178	7		20		4		2		5		3		3		2
179	17		33		4		3		6		2		2		1
180	21		21		8		3		6		6		6		5
181	22		27		4		6		4		3		7		4
182	30		18		3		10		5		6		8		6
183	29		21		5		5		14		4		5		6
184	29		32		4		8		8		6		9		8
185	19		22		4		7		6		3		9		2
186	18		43		7		8		3		5		5		3
187	23		44		8		6		7		10		2		4
188	27		34		5		5		7		5		7		6
189	25		36		6		5		6		10		13		6
190	27		32		9		12		8		10		6		5
191	41		37		12		10		9		10		13		7
192	23		46		8		9		9		10		11		3
193	38		28		6		7		7		4		15		14
194	49		55		8		10		16		12		13		8
195	39		46		5		13		8		13		13		4
196	41		50		5		13		13		12		13		7
197	43		49		5		16		13		15		17		8
198	46		51		9		5		11		10		8		7
199	53		61		11		12		9		16		19		13
200	47		58		8		15		18		16		16		18
201	33		38		7		10		12		14		17		13
202	47		74		11		13		27		16		16		12
203	48		57		10		25		12		12		22		9
204	49		69		11		21		22		13		23		11
205	52		63		15		22		19		17		25		15
206	54		63		8		22		21		15		16		13
207	54		85		14		18		32		13		16		20
208	69		56		19		18		21		14		19		16
209	76		69		18		30		26		11		23		17
210	53		70		18		22		25		21		21		17
211	70		63		15		31		31		19		25		17
212	81		85		17		24		30		24		31		12
213	56		80		18		18		27		24		29		16
214	59		74		20		21		29		33		24		18
215	81		77		15		17		21		16		23		15
216	72		91		15		22		44		35		27		20
217	77		100		12		33		25		20		30		24
218	79		78		23		26		33		16		20		18
219	86		97		22		37		28		27		36		21
220	93		83		17		31		37		26		38		28
221	95		97		22		35		24		23		34		25
222	92		81		23		34		43		17		39		16
223	77		88		22		45		36		33		23		26
224	93		83		24		35		42		18		37		24
225	101		91		24		41		36		21		41		16
226	86		104		29		34		44		37		36		27
227	74		79		30		30		46		18		32		33
228	91		86		22		37		33		35		32		26
229	102		100		30		35		42		34		43		32
230	83		76		34		31		30		24		40		22
231	96		112		31		35		39		38		38		16
232	103		90		34		27		37		31		43		32
233	92		108		23		33		54		26		36		28
234	83		94		29		46		44		38		47		26
235	87		92		30		40		46		47		41		36
236	92		108		23		43		49		37		55		32
237	92		90		22		43		41		37		35		32
238	114		121		33		38		38		45		46		31
239	89		121		27		44		49		38		44		35
240	77		93		33		46		39		32		59		34
241	109		108		32		37		54		34		56		31
242	87		98		28		32		38		30		53		29
243	124		119		35		52		43		45		58		51
244	81		75		39		46		40		37		53		50
245	121		99		34		43		46		49		45		22
246	79		82		27		51		45		35		54		31
247	106		103		31		50		62		34		43		53
248	100		91		39		44		62		41		60		45
249	98		95		29		41		40		36		45		47
250	92		88		46		46		47		35		60		32
251	101		94		33		51		63		37		53		43
252	111		94		34		45		65		35		53		36
253	101		113		32		52		52		41		53		38
254	102		104		42		35		64		56		64		57
255	92		74		41		38		39		46		46		39
256	105		96		38		36		63		60		67		58
257	94		81		38		36		52		41		50		36
258	98		93		33		30		49		39		57		28
259	92		96		37		45		54		48		51		37
260	91		107		34		43		59		53		39		30
261	87		74		30		35		58		41		51		25
262	81		86		34		41		45		36		44		47
263	72		80		33		28		46		45		64		35
264	100		90		34		46		58		37		42		38
265	94		97		37		41		54		38		52		42
266	105		78		32		48		59		35		60		45
267	89		65		34		42		47		41		55		40
268	80		76		49		54		58		51		78		43
269	78		63		39		34		46		41		57		24
270	85		67		39		45		52		45		51		35
271	81		65		31		46		58		40		58		42
272	81		62		31		48		53		54		50		46
273	56		68		31		43		51		53		52		38
274	62		63		26		51		51		51		55		29
275	66		73		33		40		76		53		54		37
276	61		63		44		41		48		45		37		39
277	46		48		36		27		61		56		49		36
278	66		64		35		34		63		42		47		36
279	71		62		34		42		68		54		65		48
280	74		52		24		49		51		34		60		38
281	65		57		25		35		53		36		56		32
282	80		59		37		25		61		53		52		44
283	60		52		28		42		57		51		45		43
284	69		48		37		29		48		53		53		34
285	51		47		27		40		44		34		56		33
286	58		58		32		32		68		44		48		53
287	57		43		34		28		41		27		36		29
288	61		54		31		38		47		34		52		43
289	56		52		32		36		50		49		48		38
290	55		47		23		45		48		38		43		31
291	39		47		15		27		54		36		42		26
292	57		43		22		23		39		32		55		43
293	51		36		18		34		45		36		54		34
294	31		41		21		31		55		37		39		39
295	51		46		24		37		63		30		47		35
296	45		38		42		27		48		39		54		33
297	49		35		26		28		57		31		45		33
298	42		41		28		25		58		34		54		35
299	43		48		14		36		57		34		56		41
300	36		34		24		34		49		32		40		35
301	42		34		29		45		50		34		55		39
302	36		40		16		22		45		41		48		23
303	46		33		22		25		35		30		48		34
304	44		32		24		34		44		42		50		34
305	30		38		18		18		34		41		40		27
306	46		31		18		28		42		35		37		30
307	36		30		20		31		48		29		36		23
308	19		22		14		28		46		32		39		33
309	25		33		21		29		51		38		40		33
310	38		23		23		33		40		30		47		32
311	32		26		20		23		35		27		44		34
312	24		33		24		26		47		32		34		34
313	41		24		22		26		42		35		32		25
314	26		23		13		26		47		33		41		32
315	31		15		16		23		41		28		33		22
316	29		27		21		24		39		27		43		21
317	28		23		18		29		63		33		41		39
318	18		18		15		23		45		25		31		32
319	17		14		22		21		33		31		38		26
320	21		18		23		23		49		23		56		30
321	19		17		24		24		45		27		43		35
322	22		15		23		22		39		22		39		23
323	17		15		17		16		38		22		43		22
324	23		12		15		21		24		24		38		23
325	15		14		11		16		31		25		43		22
326	21		19		19		16		50		41		40		23
327	14		13		16		24		40		28		39		24
328	11		17		15		11		36		40		40		19
329	11		14		18		17		35		24		41		34
330	13		14		15		18		44		29		30		23
331	17		15		17		27		36		36		38		19
332	17		10		12		17		32		35		29		27
333	17		15		17		24		31		30		25		29
334	14		17		16		14		38		32		30		25
335	15		15		7		30		39		24		28		16
336	14		11		11		14		38		38		39		20
337	16		5		9		15		27		27		40		23
338	18		12		18		17		35		27		37		19
339	8		12		18		17		37		23		38		21
340	16		8		8		19		38		27		37		23
341	10		10		15		24		30		28		35		17
342	14		11		15		18		40		31		28		23
343	14		2		10		14		24		24		44		22
344	9		10		9		22		38		26		42		40
345	5		7		9		14		38		23		37		22
346	18		7		14		18		29		21		33		16
347	16		5		15		17		40		34		36		34
348	7		6		14		21		37		22		23		28
349	14		6		13		16		29		21		33		23
350	11		6		14		10		32		31		29		20
351	10		5		10		10		40		30		38		15
352	7		6		15		27		45		30		35		27
353	10		6		9		11		39		27		26		15
354	13		6		19		12		41		26		29		15
355	3		7		15		12		36		27		33		24
356	2		6		13		19		44		29		33		26
357	4		9		10		14		37		27		35		26
358	9		10		12		12		34		21		35		17
359	3		5		18		15		31		24		25		20
360	7		6		9		17		33		20		38		26
361	7		6		12		17		33		26		28		29
362	6		3		12		10		40		33		23		20
363	4		8		12		15		29		22		33		23
364	8		5		19		14		28		31		21		20
365	4		5		9		10		31		26		36		19
366	7		2		8		13		26		33		26		11
367	6		4		13		13		30		24		29		20
368	3		7		14		6		21		22		29		18
369	4		3		13		11		30		22		36		22
370	6		1		6		18		29		20		31		19
371	5		4		10		12		38		29		26		28
372	5		3		12		17		32		19		31		17
373	1		4		6		9		21		27		35		18
374	4		4		13		13		38		25		36		20
375	3		3		13		16		15		24		28		20
376	2		5		12		15		36		28		27		19
377	2		1		13		14		27		29		32		26
378	5		2		10		10		31		29		36		23
379	4		2		17		13		37		32		31		24
380	3		2		16		14		29		25		34		20
381	5		6		9		18		28		25		27		25
382	1		4		12		15		27		23		34		26
383	5		3		12		13		38		16		27		25
384	3		1		9		12		32		31		20		13
385	5		2		10		12		29		23		15		18
386	3		4		14		12		31		21		27		19
387	3		2		14		15		25		24		24		22
388	3		3		10		13		28		25		30		17
389	2		5		12		15		20		20		29		18
390	2		1		15		12		20		18		22		20
391	2		2		11		9		25		27		21		28
392	1		3		18		10		24		30		28		23
393	2		4		9		12		28		28		28		16
394	6		1		12		11		24		31		23		23
395	2		1		13		19		31		18		16		23
396	3		0		15		13		30		25		21		22
397	0		1		7		16		19		22		31		20
398	2		1		10		17		29		22		18		15
399	2		1		9		16		33		20		20		26
400	0		3		9		15		22		27		26		25
401	5		1		13		12		19		26		24		19
402	1		3		11		12		20		25		30		24
403	2		1		6		15		25		28		30		20
404	0		1		17		20		21		28		24		18
405	1		1		18		18		18		30		24		30
406	3		1		12		14		26		15		22		22
407	1		1		16		15		25		26		19		14
408	2		3		9		15		35		19		16		15
409	0		3		13		11		26		17		39		17
410	2		2		9		18		20		33		23		16
411	1		2		12		21		15		25		19		19
412	0		3		14		21		19		14		20		18
413	2		0		9		11		20		23		21		14
414	1		3		14		7		15		21		24		24
415	2		3		11		14		15		26		27		21
416	1		0		12		9		24		14		15		18
417	0		1		19		21		24		21		24		20
418	2		2		8		18		21		20		18		16
419	3		2		10		21		18		36		25		15
420	3		4		10		13		20		29		19		25
421	1		2		15		15		20		20		17		22
422	2		0		15		11		25		24		14		17
423	4		1		13		15		16		22		25		19
424	1		0		13		14		14		28		22		29
425	0		1		12		13		20		24		21		23
426	0		1		20		16		13		22		23		28
427	1		2		11		12		14		28		28		30
428	0		0		13		15		22		21		15		17
429	0		0		18		22		14		25		16		23
430	0		3		14		11		19		15		20		14
431	1		2		10		12		14		23		13		26
432	1		0		18		15		22		26		12		17
433	1		1		15		15		22		25		22		21
434	1		1		13		11		13		27		15		17
435	2		1		12		18		20		25		6		28
436	1		2		15		12		18		18		19		21
437	1		1		16		13		16		19		22		18
438	0		1		11		14		12		19		21		22
439	2		0		13		18		26		18		16		20
440	0		1		17		13		19		22		22		18
441	1		0		13		18		20		22		25		21
442	0		1		27		10		15		18		15		18
443	1		0		13		16		21		23		14		18
444	1		0		12		18		15		20		15		22
445	0		0		14		15		14		24		17		21
446	0		0		19		15		17		19		9		20
447	0		1		14		15		19		20		17		25
448	0		1		12		20		18		13		11		17
449	0		1		13		27		16		26		14		16
450	0		1		14		18		19		18		20		17
451	0		1		17		16		12		19		14		21
452	0		0		22		25		11		16		20		24
453	1		0		8		16		9		20		11		26
454	0		0		12		22		16		26		11		17
455	0		0		13		14		6		25		12		10
456	0		0		10		12		14		32		11		24
457	2		0		10		15		9		27		11		24
458	1		0		13		10		15		30		13		17
459	1		0		12		13		15		14		13		24
460	0		0		21		17		10		18		16		25
461	0		0		18		13		9		18		11		25
462	0		0		16		13		13		16		15		22
463	1		0		11		19		7		21		10		29
464	0		1		22		10		12		24		15		23
465	0		1		19		16		5		31		14		13
466	2		0		18		14		7		18		10		19
467	0		0		19		18		13		13		7		15
468	0		2		17		25		8		17		8		26
469	0		1		11		12		12		16		5		18
470	1		0		15		13		6		13		13		19
471	0		0		17		17		7		17		12		15
472	0		0		19		13		13		16		13		23
473	0		2		11		10		6		17		9		14
474	1		0		18		20		12		15		8		24
475	0		0		19		17		10		17		7		14
476	1		1		7		15		8		15		7		19
477	1		0		23		17		13		12		17		16
478	0		0		18		15		13		13		11		15
479	1		0		20		8		7		21		8		20
480	0		0		24		17		5		19		8		21
481	1		0		12		22		4		14		2		19
482	1		1		16		17		14		14		14		14
483	0		0		13		21		9		19		8		22
484	0		0		24		15		10		21		9		18
485	0		0		15		17		10		21		13		21
486	1		0		22		17		7		10		15		17
487	0		0		20		14		5		15		13		14
488	1		1		19		16		9		20		4		19
489	0		0		18		17		5		18		10		17
490	1		0		21		14		7		13		12		19
491	0		0		18		17		6		18		6		15
492	0		0		16		21		7		17		15		13
493	0		0		21		15		8		20		13		14
494	0		0		16		20		3		16		4		14
495	0		1		25		16		8		9		6		25
496	0		1		19		13		8		17		8		18
497	0		0		19		6		5		16		10		17
498	0		0		15		25		2		15		8		15
499	0		0		17		21		12		9		9		15
500	0		0		10		13		4		15		5		17
501	1		0		20		18		7		11		8		23
502	0		0		17		21		1		8		6		13
503	0		0		11		16		1		23		6		8
504	0		0		17		13		7		11		7		22
505	0		0		19		13		5		16		7		15
506	1		0		14		15		8		15		7		10
507	1		0		22		17		5		15		4		15
508	0		0		17		11		7		17		7		15
509	0		0		19		17		12		16		11		12
510	0		0		17		24		6		7		7		16
511	0		0		13		13		3		14		7		17
512	0		0		17		18		6		9		5		25
513	0		0		23		21		7		12		3		23
514	1		1		16		13		6		17		5		13
515	0		0		13		14		6		15		10		18
516	0		0		16		18		4		18		11		21
517	0		0		20		14		6		13		9		14
518	0		0		16		24		6		21		3		13
519	0		0		19		21		5		19		7		14
520	0		0		14		13		5		10		2		14
521	0		0		12		22		4		13		3		17
522	0		0		10		23		2		21		4		13
523	0		0		16		15		3		16		6		17
524	0		0		14		13		4		16		3		12
525	1		0		15		12		3		23		4		11
526	0		0		22		18		2		12		5		13
527	0		0		21		13		6		12		6		22
528	0		0		25		12		9		11		8		15
529	0		0		15		16		4		12		4		18
530	0		0		14		22		8		6		7		22
531	0		0		18		18		5		10		5		21
532	0		0		18		20		2		13		4		9
533	0		1		17		12		7		10		3		15
534	0		0		24		12		2		8		4		8
535	0		0		18		13		0		14		6		15
536	0		0		17		15		1		13		3		14
537	0		0		24		16		4		6		3		18
538	0		0		16		13		3		15		3		11
539	0		0		18		14		3		12		3		7
540	0		0		27		14		3		11		2		18
541	0		0		17		15		6		12		5		11
542	0		0		11		6		1		11		5		25
543	0		0		16		12		5		9		2		11
544	0		0		22		15		1		17		3		12
545	0		0		25		18		4		7		5		15
546	0		1		20		13		5		11		2		10
547	0		0		25		15		3		11		5		18
548	0		0		21		23		0		11		0		12
549	0		0		10		17		1		8		6		16
550	0		0		20		23		5		13		3		18
551	0		0		20		25		2		12		4		12
552	0		0		26		17		0		11		3		20
553	0		0		23		10		5		13		4		17
554	0		0		8		12		1		10		3		14
555	0		0		21		16		3		14		1		16
556	0		0		18		16		3		8		3		15
557	0		0		17		12		1		15		2		16
558	0		0		19		16		2		10		2		17
559	0		0		17		19		1		8		3		9
560	0		0		20		11		0		10		3		12
561	0		0		22		22		2		6		3		22
562	0		0		17		10		2		10		1		8
563	0		0		17		16		3		15		4		9
564	0		0		19		13		2		5		5		8
565	0		0		15		17		4		9		0		15
566	1		0		25		14		2		6		7		13
567	0		0		11		18		2		8		4		11
568	0		0		27		24		3		9		1		18
569	0		0		12		8		2		3		3		11
570	0		0		17		14		2		13		2		18
571	0		0		16		9		2		13		3		10
572	0		0		14		17		2		6		2		13
573	0		0		15		15		1		13		7		7
574	0		0		17		15		3		13		3		13
575	0		0		15		11		1		13		2		17
576	0		0		25		9		0		9		1		17
577	0		0		25		16		1		12		3		12
578	0		0		13		13		1		7		1		10
579	0		0		22		17		0		5		3		8
580	0		0		17		12		0		11		3		6
581	0		0		16		10		3		3		3		12
582	0		0		18		13		1		7		2		14
583	0		0		15		15		1		6		1		10
584	0		0		17		12		3		6		3		9
585	0		0		22		8		2		9		3		13
586	0		0		16		9		2		5		1		10
587	0		0		17		10		1		9		1		9
588	0		0		20		19		3		6		1		13
589	0		0		10		11		3		9		1		13
590	0		0		16		15		1		8		5		6
591	0		0		19		13		1		2		2		10
592	0		0		27		7		2		8		3		7
593	0		0		17		24		1		7		2		12
594	0		0		20		15		1		2		3		4
595	0		0		14		10		1		6		1		15
596	0		0		17		13		1		4		1		6
597	0		0		13		12		1		6		0		13
598	0		0		18		11		0		4		3		15
599	0		0		20		14		3		6		1		10
600	0		0		18		12		0		4		3		10
601	0		0		17		8		3		8		3		4
602	0		1		14		7		0		8		2		11
603	0		0		17		10		1		7		0		10
604	0		0		12		16		1		7		0		11
605	0		0		11		7		2		5		2		13
606	0		0		21		11		0		6		1		8
607	0		0		13		14		0		6		1		13
608	0		0		14		13		0		5		1		8
609	0		0		15		12		0		6		1		12
610	0		0		18		11		1		6		2		9
611	0		0		18		9		0		5		2		7
612	0		0		9		10		2		3		3		13
613	0		0		14		18		1		12		2		7
614	0		0		11		7		1		4		1		9
615	0		0		16		4		0		5		0		15
616	0		0		17		3		0		3		0		6
617	0		0		15		9		1		5		0		9
618	0		0		18		14		1		4		1		8
619	0		0		8		7		0		3		1		8
620	0		0		12		6		0		1		1		5
621	0		0		18		6		0		3		2		7
622	0		0		14		12		0		4		0		9
623	0		0		18		12		0		7		1		7
624	0		0		15		11		1		5		0		7
625	0		0		15		11		1		4		3		14
626	0		0		10		11		1		4		0		7
627	0		0		15		15		0		6		0		8
628	0		0		18		12		0		4		1		8
629	0		0		9		12		0		4		0		10
630	0		0		14		13		0		4		2		5
631	0		0		11		12		1		1		3		5
632	0		0		16		8		0		7		1		6
633	0		0		14		9		1		1		1		6
634	0		0		14		12		1		5		0		10
635	0		0		11		7		2		7		3		13
636	0		0		20		15		2		6		0		6
637	0		0		13		12		0		5		0		6
638	0		0		17		5		1		6		0		11
639	0		0		12		11		0		2		1		6
640	0		0		14		7		0		6		1		8
641	0		0		13		9		2		5		0		11
642	0		0		18		7		0		2		4		6
643	0		0		11		6		0		2		0		9
644	0		0		14		9		1		7		0		6
645	0		0		14		10		0		3		0		10
646	0		0		13		10		2		3		1		4
647	0		0		12		7		0		3		0		9
648	0		0		11		8		0		2		0		7
649	0		0		10		8		0		4		1		6
650	0		0		17		15		0		2		0		9
651	0		0		14		8		1		3		2		8
652	0		0		15		12		0		3		0		9
653	0		0		18		9		1		4		1		4
654	0		0		20		10		0		2		1		9
655	0		0		14		13		1		4		0		3
656	0		0		13		11		0		3		0		5
657	0		0		10		9		0		2		0		6
658	0		0		9		10		0		3		1		8
659	0		0		14		7		0		2		0		7
660	0		0		11		9		0		3		0		7
661	0		0		17		5		0		1		0		4
662	0		0		15		8		0		2		0		10
663	0		0		7		12		0		2		1		8
664	0		0		19		9		0		3		1		4
665	0		0		8		9		0		4		1		6
666	0		0		13		5		0		3		0		6
667	0		0		3		10		1		4		0		6
668	0		0		10		11		0		0		1		4
669	0		0		16		5		0		7		1		4
670	0		0		16		8		0		4		0		8
671	0		0		15		9		0		1		1		6
672	0		0		13		10		0		2		0		10
673	0		0		12		6		0		1		1		3
674	0		0		13		5		0		3		0		1
675	0		0		15		5		0		1		0		2
676	0		0		14		5		0		2		1		3
677	0		0		11		8		0		5		1		3
678	0		0		8		7		1		1		0		2
679	0		0		15		9		0		2		0		10
680	0		0		13		6		0		3		0		6
681	0		0		14		13		1		1		0		5
682	0		0		17		8		1		0		0		2
683	0		0		9		10		0		2		1		8
684	0		0		8		5		0		2		0		4
685	0		0		12		10		0		1		0		4
686	0		0		16		3		0		5		0		4
687	0		0		8		11		1		2		0		4
688	0		0		9		6		0		1		1		1
689	0		0		11		5		0		2		0		6
690	0		0		18		4		0		2		0		2
691	0		0		9		6		0		1		0		3
692	0		0		9		4		0		1		1		4
693	0		0		11		5		0		0		1		6
694	0		0		9		6		0		1		0		3
695	0		0		6		8		0		3		1		2
696	0		0		6		5		0		2		0		3
697	0		0		10		5		0		1		0		4
698	0		0		6		3		0		0		0		2
699	0		0		9		6		0		3		0		4
700	0		0		8		3		0		2		0		5
701	0		0		12		6		0		1		0		6
702	0		0		14		7		0		1		0		0
703	0		0		12		4		1		1		2		7
704	0		0		13		3		0		2		0		7
705	0		0		9		5		0		3		0		3
706	0		0		7		5		0		3		0		4
707	0		0		13		5		0		0		0		6
708	0		0		9		4		0		1		1		5
709	0		0		9		4		0		1		0		4
710	0		0		3		6		0		3		0		4
711	0		0		8		5		0		2		0		4
712	0		0		10		4		0		2		0		7
713	0		0		8		8		0		1		0		1
714	0		0		13		4		0		0		0		3
715	0		0		9		4		0		0		1		2
716	0		0		9		3		0		3		0		3
717	0		0		6		5		0		2		0		1
718	0		0		7		5		0		0		0		5
719	0		0		8		6		0		1		0		1
720	0		0		11		4		0		3		0		3
721	0		0		11		8		0		2		0		3
722	0		0		7		4		0		2		0		2
723	0		0		10		11		0		1		0		0
724	0		0		5		7		0		0		0		1
725	0		0		5		4		0		0		0		1
726	0		0		10		7		0		1		1		6
727	0		0		10		8		0		0		0		5
728	0		0		11		9		0		0		1		4
729	0		0		6		3		0		0		0		3
730	0		0		10		3		0		0		0		2
731	0		0		4		7		0		3		0		3
732	0		0		10		4		0		2		0		5
733	0		0		6		4		0		1		0		3
734	0		0		11		3		0		0		0		2
735	0		0		8		4		0		4		0		4
736	0		0		1		3		0		1		0		2
737	0		0		9		5		0		1		0		3
738	0		0		15		6		0		2		0		2
739	0		0		9		2		0		0		0		2
740	0		0		12		2		0		0		0		5
741	0		0		6		5		0		0		0		4
742	0		0		7		2		0		0		1		2
743	0		0		7		2		0		0		0		2
744	0		0		10		7		0		1		0		1
745	0		0		8		3		0		0		0		1
746	0		0		6		4		0		0		0		0
747	0		0		8		1		0		0		1		5
748	0		0		6		2		0		0		0		1
749	0		0		3		4		0		1		0		2
750	0		0		3		3		0		1		0		2
751	0		0		6		2		0		1		0		0
752	0		0		4		3		1		0		0		2
753	0		0		7		2		0		0		0		1
754	0		0		4		5		0		0		0		1
755	0		0		6		5		0		0		0		0
756	0		0		9		5		0		1		0		4
757	0		0		7		2		0		0		0		4
758	0		0		5		2		0		0		0		4
759	0		0		4		3		0		0		0		0
760	0		0		8		5		0		0		0		0
761	0		0		8		3		0		0		0		0
762	0		0		5		5		0		1		0		3
763	0		0		4		1		0		1		0		1
764	0		0		4		5		0		0		0		4
765	0		0		6		4		0		0		0		0
766	0		0		3		1		1		0		0		3
767	0		0		6		4		0		0		0		1
768	0		0		2		3		0		0		0		1
769	0		0		5		5		0		2		0		4
770	0		0		4		0		0		0		0		1
771	0		0		8		2		0		0		0		1
772	0		0		5		0		0		0		0		1
773	0		0		6		1		0		1		0		2
774	0		0		5		3		0		1		0		2
775	0		0		3		2		0		1		0		1
776	0		0		5		3		0		0		0		0
777	0		0		4		3		0		0		0		1
778	0		0		5		2		0		0		0		1
779	0		0		2		2		0		0		0		0
780	0		0		7		2		0		1		0		2
781	0		0		6		1		0		0		0		1
782	0		0		3		1		0		0		0		2
783	0		0		6		3		0		1		0		1
784	0		0		7		3		0		0		0		0
785	0		0		6		4		0		0		0		2
786	0		0		10		1		0		0		0		3
787	0		0		7		1		0		1		0		2
788	0		0		4		0		0		0		0		3
789	0		0		2		3		0		0		0		2
790	0		0		6		1		0		0		0		1
791	0		0		4		1		0		0		1		2
792	0		0		4		2		0		0		0		2
793	0		0		6		2		0		1		0		1
794	0		0		3		2		0		0		0		1
795	0		0		2		2		0		0		0		0
796	0		0		4		1		0		0		0		3
797	0		0		5		0		0		0		0		1
798	0		0		4		3		0		0		0		1
799	0		0		6		2		0		1		0		1
800	0		0		5		4		0		0		0		0
801	0		0		2		2		0		1		0		1
802	0		0		4		4		0		2		0		0
803	0		0		4		2		0		0		0		1
804	0		0		3		1		0		0		0		1
805	0		0		5		1		0		0		0		1
806	0		0		5		0		0		0		0		3
807	0		0		2		1		0		0		0		0
808	0		0		3		1		0		0		0		1
809	0		0		5		1		0		0		0		1
810	0		0		4		2		0		0		0		2
811	0		0		7		2		0		0		0		0
812	0		0		5		4		0		0		0		1
813	0		0		5		1		0		0		0		3
814	0		0		4		0		0		0		0		0
815	0		0		5		1		0		0		1		0
816	0		0		3		0		0		0		1		0
817	0		0		6		5		0		1		0		1
818	0		0		4		0		0		0		0		0
819	0		0		4		1		0		1		0		1
820	0		0		3		0		0		0		0		1
821	0		0		7		0		0		0		0		0
822	0		0		2		1		0		0		0		0
823	0		0		4		3		0		0		0		1
824	0		0		2		1		0		0		0		0
825	0		0		2		2		0		1		0		0
826	0		0		3		0		0		0		0		0
827	0		0		2		2		0		0		0		0
828	0		0		3		1		0		0		0		1
829	0		0		5		1		0		0		0		0
830	0		0		1		2		0		0		0		2
831	0		0		4		1		0		0		0		0
832	0		0		4		3		0		0		0		0
833	0		0		3		1		0		0		0		0
834	0		0		0		1		0		0		0		0
835	0		0		4		0		0		0		0		2
836	0		0		2		0		0		0		0		0
837	0		0		3		1		0		0		0		1
838	0		0		0		0		0		0		0		0
839	0		0		2		1		0		0		0		0
840	0		0		3		0		0		0		0		1
841	0		0		0		0		0		0		0		0
842	0		0		5		1		0		0		0		2
843	0		0		0		0		0		0		0		0
844	0		0		1		3		0		0		0		1
845	0		0		1		0		0		0		0		0
846	0		0		2		1		0		0		0		0
847	0		0		1		0		0		0		0		0
848	0		0		1		0		0		0		0		1
849	0		0		0		3		0		0		0		1
850	0		0		2		1		0		0		0		0
851	0		0		1		1		0		0		0		0
852	0		0		1		0		0		0		0		0
853	0		0		1		1		0		0		0		1
854	0		0		2		1		0		0		0		0
855	0		0		2		0		0		0		0		1
856	0		0		1		0		0		0		0		0
857	0		0		4		0		0		0		0		1
858	0		0		5		0		0		0		0		1
859	0		0		4		0		0		0		0		0
860	0		0		3		0		0		0		0		0
861	0		0		2		1		0		0		0		0
862	0		0		2		0		0		0		0		0
863	0		0		4		1		0		0		0		1
864	0		0		1		0		0		0		0		0
865	0		0		0		0		0		0		0		0
866	0		0		0		2		0		0		0		0
867	0		0		2		1		0		0		0		0
868	0		0		3		0		0		0		0		1
869	0		0		0		1		0		0		0		2
870	0		0		2		0		0		0		0		0
871	0		0		2		2		0		0		0		0
872	0		0		1		1		0		0		0		1
873	0		0		2		0		0		0		0		0
874	0		0		1		1		0		0		0		0
875	0		0		2		2		0		0		0		0
876	0		0		4		3		0		0		0		0
877	0		0		2		0		0		0		0		0
878	0		0		2		2		0		0		0		0
879	0		0		3		1		0		0		0		0
880	0		0		3		2		0		0		0		0
881	0		0		1		1		0		0		0		0
882	0		0		0		0		0		0		0		0
883	0		0		0		1		0		0		0		0
884	0		0		3		0		0		0		0		1
885	0		0		3		0		0		0		0		0
886	0		0		0		0		0		0		0		0
887	0		0		2		1		0		0		0		0
888	0		0		1		1		0		0		0		0
889	0		0		0		2		0		0		0		0
890	0		0		0		1		0		0		0		0
891	0		0		1		1		0		0		0		0
892	0		0		2		0		0		0		0		0
893	0		0		0		2		0		0		0		0
894	0		0		2		0		0		0		0		0
895	0		0		2		1		0		0		0		0
896	0		0		2		0		0		0		0		0
897	0		0		1		0		0		0		0		0
898	0		0		0		0		0		0		0		0
899	0		0		1		0		0		0		0		0
900	0		0		2		1		0		0		0		0
901	0		0		0		0		0		0		0		1
902	0		0		0		0		0		0		0		0
903	0		0		1		1		0		0		0		0
904	0		0		0		0		0		0		0		0
905	0		0		1		0		0		0		0		0
906	0		0		1		0		0		0		0		0
907	0		0		4		2		0		0		0		1
908	0		0		2		0		0		0		0		0
909	0		0		1		0		0		0		0		0
910	0		0		0		0		0		0		0		0
911	0		0		0		0		0		0		0		0
912	0		0		1		0		0		0		0		0
913	0		0		0		1		0		0		0		0
914	0		0		0		0		0		0		0		0
915	0		0		1		0		0		0		0		0
916	0		0		1		0		0		0		0		0
917	0		0		2		0		0		0		0		0
918	0		0		1		1		0		0		0		0
919	0		0		0		0		0		0		0		0
920	0		0		1		0		0		0		0		0
921	0		0		1		0		0		0		0		1
922	0		0		2		0		0		0		0		1
923	0		0		1		0		0		0		0		0
924	0		0		0		0		0		0		0		0
925	0		0		0		0		0		0		0		0
926	0		0		3		0		0		0		0		0
927	0		0		1		0		0		0		0		0
928	0		0		0		0		0		0		0		0
929	0		0		0		1		0		0		0		0
930	0		0		1		0		0		0		0		0
931	0		0		0		0		0		0		0		0
932	0		0		2		1		0		0		0		0
933	0		0		1		0		0		0		0		0
934	0		0		0		1		0		0		0		1
935	0		0		3		0		0		0		0		0
936	0		0		1		0		0		0		0		0
937	0		0		0		0		0		0		0		0
938	0		0		0		0		0		0		0		0
939	0		0		1		0		0		0		0		0
940	0		0		0		0		0		0		0		0
941	0		0		0		0		0		0		0		0
942	0		0		0		0		0		0		0		0
943	0		0		1		0		0		0		0		1
944	0		1		1		0		0		0		0		0
945	0		0		0		0		0		0		0		0
946	0		0		2		0		0		0		0		0
947	0		0		1		0		0		0		0		0
948	0		0		1		0		0		0		0		0
949	0		0		0		0		0		0		0		0
950	0		0		1		0		0		0		0		0
951	0		0		1		1		0		0		0		0
952	0		0		0		0		0		0		0		0
953	0		0		1		0		0		0		0		0
954	0		0		3		0		0		0		0		0
955	0		0		2		0		0		0		0		0
956	0		0		0		0		0		0		0		0
957	0		0		1		0		0		0		0		0
958	0		0		0		0		0		0		0		0
959	0		0		0		0		0		0		0		0
960	0		0		0		0		0		0		0		0
961	0		0		0		0		0		0		0		0
962	0		0		2		0		0		0		0		0
963	0		0		1		0		0		0		0		0
964	0		0		0		0		0		0		0		0
965	0		0		1		0		0		0		0		0
966	0		0		2		0		0		0		0		0
967	0		0		0		1		0		0		0		0
968	0		0		0		0		0		0		0		0
969	0		0		1		0		0		0		0		0
970	0		0		0		0		0		0		0		0
971	0		0		2		0		0		0		0		0
972	0		0		0		0		0		0		0		0
973	0		0		1		0		0		0		0		0
974	0		0		0		0		0		0		0		0
975	0		0		0		0		0		0		0		0
976	0		0		0		0		0		0		0		0
977	0		0		0		0		0		0		0		0
978	0		0		0		0		0		0		0		0
979	0		0		0		0		0		0		0		0
980	0		0		2		0		0		0		0		0
981	0		0		1		0		0		0		0		0
982	0		0		0		0		0		0		0		0
983	0		0		0		0		0		0		0		0
984	0		0		0		0		0		0		0		0
985	0		0		0		0		0		0		0		0
986	0		0		1		0		0		0		0		0
987	0		0		0		0		0		0		0		0
988	0		0		0		0		0		0		0		0
989	0		0		1		0		0		0		0		0
990	0		0		0		0		0		0		0		0
991	0		0		0		0		0		0		0		0
992	0		0		0		1		0		0		0		0
993	0		0		0		0		0		0		0		0
994	0		0		0		0		0		0		0		0
995	0		0		0		0		0		0		0		0
996	0		0		0		0		0		0		0		0
997	0		0		0		1		0		0		0		0
998	0		0		0		0		0		0		0		0
999	0		0		0		0		0		0		0		0
1000	0		0		0		0		0		0		0		0
1001	0		0		0		0		0		0		0		0
1002	0		0		0		0		0		0		0		0
1003	0		0		0		1		0		0		0		0
1004	0		0		0		0		0		0		0		0
1005	0		0		0		0		0		0		0		0
1006	0		0		1		0		0		0		0		0
1007	0		0		1		1		0		0		0		0
1008	0		0		0		0		0		0		0		0
1009	0		0		1		0		0		0		0		0
1010	0		0		0		0		0		0		0		0
1011	0		0		0		0		0		0		0		0
1012	0		0		1		0		0		0		0		0
1013	0		0		2		0		0		0		0		0
1014	0		0		1		0		0		0		0		0
1015	0		0		0		0		0		0		0		0
1016	0		0		0		0		0		0		0		0
1017	0		0		0		0		0		0		0		0
1018	0		0		0		0		0		0		0		0
1019	0		0		0		0		0		0		0		0
1020	0		0		0		0		0		0		0		0
1021	0		0		0		0		0		0		0		0
1022	0		0		0		0		0		0		0		0
1023	0		0		2		0		0		0		0		0

## Sheet: Flow_Cytometry_Replikat3
eGFP Intensität	HeLa UT Zellzahl pro Intensität		HeLa UT irr Zellzahl pro Intensität		HeLa m7GpppG Zellzahl pro Intensität		HeLa m7GpppG irr Zellzahl pro Intensität		HeLa DMNB Zellzahl pro Intensität		HeLa DMNB irr Zellzahl pro Intensität		HeLa NPM Zellzahl pro Intensität		HeLa NPM irr Zellzahl pro Intensität		HeLa ApppG Zellzahl pro Intensität		HeLa ApppG irr Zellzahl pro Intensität
0	0		0		0		0		17		0		0		0		0		0
1	0		0		0		0		1		0		0		0		0		0
2	0		0		0		0		1		0		0		0		0		0
3	0		0		0		0		2		0		0		0		0		0
4	0		0		0		0		0		0		0		0		0		0
5	0		0		0		0		2		0		0		0		0		0
6	0		0		0		0		2		0		0		0		0		0
7	0		0		0		0		1		0		0		0		0		0
8	0		0		0		0		0		0		0		0		0		0
9	0		0		0		0		0		0		0		0		0		0
10	0		0		0		0		0		0		0		0		0		0
11	0		0		0		0		2		0		0		0		0		0
12	0		0		0		0		0		0		0		0		0		0
13	0		0		0		0		1		0		0		0		0		0
14	0		0		0		0		1		0		0		0		0		0
15	0		0		0		0		1		0		0		0		0		0
16	0		0		0		0		0		0		0		0		0		0
17	0		0		0		0		1		0		0		0		0		0
18	0		0		0		0		0		0		0		0		0		0
19	0		0		0		0		2		0		0		0		0		0
20	0		0		0		0		1		0		0		0		0		0
21	0		0		0		0		3		0		0		0		0		0
22	0		0		0		0		0		0		0		0		0		0
23	0		0		0		0		0		0		0		0		0		0
24	0		0		0		0		3		0		0		0		0		0
25	0		0		0		0		0		0		0		0		0		0
26	0		0		0		0		1		0		0		0		0		0
27	0		0		0		0		2		0		0		0		0		0
28	0		0		0		0		0		0		0		0		0		0
29	0		0		0		0		0		0		0		0		0		0
30	0		0		0		0		0		0		0		0		0		0
31	0		0		0		0		1		0		0		0		0		0
32	0		0		0		0		0		0		0		0		0		0
33	0		0		0		0		0		0		0		0		0		0
34	0		0		0		0		0		0		0		0		0		0
35	0		0		0		0		1		0		0		0		0		0
36	0		0		0		0		3		0		0		0		0		0
37	0		0		0		1		0		0		0		0		0		0
38	0		0		0		0		1		0		0		0		0		0
39	0		0		0		0		1		0		0		0		0		0
40	0		0		0		0		0		0		0		0		0		0
41	0		0		0		0		1		0		0		0		0		0
42	0		0		0		0		0		0		0		0		0		0
43	0		0		0		0		1		0		0		0		0		0
44	0		0		0		0		0		0		0		0		0		0
45	0		0		0		0		0		0		0		0		0		0
46	0		0		0		0		0		1		0		0		0		0
47	0		0		0		0		0		0		0		0		0		0
48	0		0		0		0		2		0		0		0		0		0
49	0		0		0		0		1		0		0		0		0		0
50	0		0		0		0		0		0		0		0		0		0
51	0		0		0		0		1		0		0		0		0		0
52	0		0		0		0		0		0		0		0		0		0
53	0		0		0		1		0		0		0		0		0		0
54	0		0		0		0		1		0		0		0		0		0
55	0		0		0		0		0		0		0		0		0		1
56	0		0		0		0		2		0		0		0		0		0
57	0		0		0		0		2		0		0		0		0		0
58	0		0		0		0		1		0		0		0		0		0
59	0		0		0		0		3		0		0		0		0		0
60	0		0		1		0		1		0		0		0		1		0
61	0		0		0		0		0		0		0		0		0		0
62	0		0		0		0		0		0		0		0		0		1
63	0		0		0		0		1		0		0		0		0		0
64	0		0		0		0		3		0		0		0		0		0
65	0		0		0		0		1		0		0		0		0		0
66	0		0		0		0		1		0		0		0		0		0
67	0		0		0		0		1		0		0		0		0		1
68	0		0		0		0		0		0		0		0		0		0
69	0		0		0		0		1		0		0		0		0		0
70	0		0		0		0		1		0		0		0		0		0
71	0		0		0		0		0		0		0		0		0		0
72	0		0		0		0		0		0		0		0		0		0
73	0		1		0		0		1		0		0		0		0		0
74	0		0		0		0		1		0		0		0		0		1
75	0		0		0		0		0		0		0		0		0		0
76	0		0		0		1		1		0		0		0		0		1
77	0		0		0		0		0		0		0		0		0		0
78	0		0		0		0		0		0		0		0		0		1
79	0		1		0		0		1		0		0		0		0		0
80	0		0		0		0		0		0		0		0		0		0
81	0		0		0		0		2		0		0		0		0		0
82	0		0		0		0		2		0		0		0		0		0
83	0		0		0		0		0		0		0		0		0		0
84	0		0		0		0		0		0		0		0		0		0
85	0		0		0		0		1		0		0		0		0		0
86	0		0		1		0		0		0		0		0		0		0
87	0		0		0		0		0		0		0		1		0		0
88	0		0		0		0		1		0		0		0		0		0
89	0		0		0		0		0		0		0		0		0		1
90	0		0		0		2		0		0		0		0		0		0
91	0		0		0		0		1		0		0		0		0		0
92	0		0		0		0		0		0		0		0		0		0
93	0		0		0		0		1		0		0		0		0		0
94	0		0		0		0		0		0		0		0		0		0
95	0		0		0		0		0		0		0		0		0		0
96	0		0		0		0		1		0		0		0		0		0
97	0		0		0		0		0		0		0		0		0		1
98	1		1		0		0		2		0		0		0		0		0
99	0		1		0		0		1		0		0		0		0		0
100	0		1		0		0		1		0		0		1		0		0
101	0		0		0		0		0		0		0		0		0		0
102	0		0		0		0		1		0		0		0		0		0
103	0		0		0		0		0		0		0		1		1		0
104	0		0		0		1		2		0		0		0		0		0
105	0		0		0		0		1		0		0		0		0		0
106	0		0		0		0		0		0		0		0		0		0
107	0		0		0		0		0		0		0		0		0		0
108	0		0		0		0		0		1		0		0		0		0
109	0		0		0		0		0		0		0		0		0		0
110	0		1		0		0		0		0		0		0		0		0
111	0		0		0		0		0		0		0		0		0		0
112	0		0		0		0		0		0		0		0		0		0
113	0		0		0		0		0		0		0		0		0		1
114	0		0		0		0		1		0		0		1		0		0
115	0		0		0		0		0		0		0		0		0		1
116	0		0		0		2		0		0		0		1		0		1
117	0		0		0		0		0		0		0		0		0		0
118	1		0		0		0		0		0		0		0		0		0
119	1		0		0		0		0		0		0		0		0		0
120	0		1		0		0		0		0		0		0		1		0
121	0		1		0		0		0		0		0		0		0		0
122	0		0		0		0		1		0		0		0		0		1
123	0		1		0		1		0		0		0		0		0		0
124	0		1		0		0		1		0		1		0		0		0
125	0		0		1		0		1		0		0		1		1		1
126	1		1		1		0		0		0		0		0		0		0
127	1		0		0		0		1		0		0		0		0		0
128	0		0		0		0		0		0		0		0		0		0
129	0		2		0		1		1		0		1		0		1		0
130	2		0		1		0		0		0		2		0		0		0
131	0		0		0		1		1		0		1		0		1		0
132	1		1		1		0		0		0		0		0		0		0
133	1		0		0		0		0		2		1		0		0		1
134	1		1		0		0		1		1		0		1		0		1
135	1		1		0		1		1		0		0		0		0		0
136	0		0		0		0		1		0		1		0		3		0
137	2		2		0		0		0		1		0		0		0		1
138	2		1		0		0		1		0		0		2		0		0
139	3		1		0		1		3		0		2		0		0		0
140	1		1		0		0		1		1		1		0		0		0
141	1		3		0		0		1		0		0		0		0		0
142	2		3		2		0		0		1		2		0		0		0
143	3		0		1		1		0		0		1		0		0		0
144	3		5		0		0		1		1		0		0		0		0
145	3		1		2		0		0		0		0		0		0		0
146	2		8		0		1		0		2		0		0		0		0
147	2		2		0		0		0		0		0		1		0		1
148	3		3		0		1		0		0		0		1		0		0
149	3		4		1		0		3		0		1		1		1		1
150	7		2		2		0		0		1		1		0		1		1
151	6		4		0		1		1		0		1		0		1		0
152	6		4		1		1		0		1		1		3		0		1
153	3		0		0		0		0		1		0		0		0		0
154	7		4		3		2		0		0		4		1		0		0
155	5		11		3		0		1		1		2		1		0		0
156	4		6		1		1		0		1		2		1		1		2
157	8		8		0		1		4		1		1		1		0		2
158	6		9		3		1		2		0		1		0		0		2
159	7		4		2		2		1		1		2		1		2		1
160	4		5		0		0		0		1		0		1		2		1
161	8		8		2		2		0		4		0		5		4		3
162	5		7		3		3		1		3		1		1		3		1
163	11		12		3		3		5		1		5		1		1		2
164	11		12		3		1		3		1		4		2		2		1
165	11		6		3		2		2		3		0		4		2		0
166	13		9		2		3		4		5		3		2		1		4
167	10		8		3		0		1		1		3		4		2		3
168	8		11		2		3		6		2		5		2		1		2
169	21		11		2		1		3		4		3		0		4		0
170	12		10		1		2		2		1		2		0		2		4
171	14		17		1		1		2		2		2		1		4		1
172	16		7		1		4		6		4		8		3		4		3
173	14		26		5		5		5		2		4		1		3		0
174	20		7		2		4		3		4		11		3		3		1
175	22		23		1		4		5		5		3		5		1		2
176	24		23		5		1		7		2		3		4		5		8
177	24		18		2		7		4		6		7		3		2		5
178	17		22		3		5		5		4		5		2		2		5
179	25		17		6		3		5		5		8		7		11		5
180	20		21		4		7		7		4		6		3		1		3
181	27		24		5		10		13		2		5		6		6		4
182	30		23		6		9		10		13		7		9		4		8
183	32		17		4		10		13		8		7		5		9		8
184	17		21		4		4		12		6		8		6		8		6
185	32		34		9		7		9		12		9		5		7		7
186	22		31		2		5		7		5		6		6		4		10
187	31		31		4		4		8		6		10		6		9		12
188	33		33		14		11		9		9		13		8		12		9
189	32		41		9		10		15		9		12		7		12		9
190	27		33		8		11		11		5		8		11		13		14
191	39		31		5		8		9		3		11		12		7		12
192	34		38		4		8		14		8		7		7		10		10
193	25		41		5		9		11		10		9		12		16		12
194	38		46		23		14		15		10		10		12		15		11
195	40		36		10		10		13		8		10		10		13		16
196	50		47		12		7		17		7		15		8		10		11
197	67		57		12		22		23		12		15		12		20		14
198	31		34		12		7		20		13		8		6		14		17
199	54		40		13		13		11		18		14		11		12		10
200	52		44		12		16		10		7		17		15		19		13
201	35		38		15		11		14		11		10		13		15		10
202	51		42		17		15		13		8		17		18		16		15
203	58		50		12		18		18		10		21		7		24		14
204	63		67		11		16		16		19		22		13		19		15
205	54		54		15		17		14		12		19		16		14		19
206	61		67		18		17		14		15		18		16		27		19
207	66		52		16		20		23		11		22		15		28		10
208	66		43		25		26		18		17		21		10		18		27
209	101		57		20		19		29		21		32		18		20		26
210	61		75		16		23		24		16		18		13		27		33
211	64		59		10		18		16		22		22		16		21		26
212	72		82		24		23		23		17		26		31		33		37
213	54		56		19		18		23		24		39		24		26		27
214	78		78		22		24		42		29		26		25		38		22
215	67		63		16		26		25		18		17		20		25		30
216	87		94		20		31		23		33		29		23		26		33
217	86		84		30		21		31		36		27		14		27		26
218	73		78		17		26		28		21		18		22		32		25
219	73		75		20		39		23		26		28		28		34		30
220	97		75		23		28		30		30		29		19		40		39
221	83		82		25		29		30		26		27		28		38		26
222	89		74		16		26		29		24		34		35		26		27
223	79		67		29		35		29		20		26		27		34		26
224	84		78		30		25		36		28		25		24		34		39
225	83		83		32		30		43		34		32		29		38		45
226	92		97		24		46		37		36		41		30		46		40
227	93		75		27		31		30		35		33		31		48		38
228	89		88		31		34		34		36		40		30		45		41
229	96		90		33		47		28		39		39		40		47		51
230	93		83		22		28		28		34		22		27		44		33
231	105		118		20		34		48		31		34		26		58		64
232	95		79		32		22		40		39		41		33		46		55
233	91		77		29		26		25		36		30		23		48		44
234	102		89		37		32		44		33		36		41		38		59
235	105		94		23		42		39		33		36		36		42		33
236	94		85		29		42		46		34		42		37		56		56
237	70		80		23		43		32		37		37		27		47		44
238	112		89		36		37		39		42		53		37		75		47
239	91		91		29		43		42		38		37		32		58		54
240	93		80		27		32		37		39		30		32		59		44
241	105		86		32		32		41		42		41		49		61		61
242	99		84		36		31		33		30		29		39		54		52
243	104		104		36		51		46		40		43		41		75		55
244	76		85		27		28		34		37		39		34		53		53
245	108		91		29		44		44		34		38		37		61		72
246	92		71		28		36		45		32		46		36		57		60
247	101		102		27		29		37		38		42		33		73		71
248	106		85		35		36		40		34		50		33		58		61
249	90		96		28		39		53		45		46		25		76		76
250	93		91		31		42		39		47		40		31		62		66
251	91		94		32		41		60		45		55		37		72		67
252	96		96		33		52		36		42		37		40		62		64
253	101		90		39		32		51		33		51		38		68		71
254	94		86		37		41		34		42		43		45		81		67
255	95		65		30		34		42		42		45		36		73		63
256	103		87		43		41		59		31		51		37		79		78
257	84		69		29		23		50		33		42		41		55		73
258	106		73		37		37		40		43		53		32		84		72
259	88		74		41		39		44		31		46		46		84		88
260	78		72		37		49		40		36		49		37		72		63
261	90		84		32		40		58		27		55		39		80		78
262	77		72		40		35		50		35		51		39		74		77
263	69		70		23		33		31		35		47		34		73		72
264	96		79		27		37		41		47		53		35		64		81
265	75		70		31		37		58		42		39		20		73		65
266	87		76		20		36		52		35		55		40		73		83
267	74		61		30		32		53		42		40		32		73		75
268	70		63		23		38		47		53		50		34		65		86
269	75		62		32		32		39		29		60		31		56		73
270	82		53		30		39		51		47		53		52		98		85
271	72		83		47		43		51		41		45		28		89		58
272	66		56		34		31		40		29		48		27		64		77
273	91		53		28		31		36		46		55		39		69		71
274	68		52		26		38		54		44		49		42		79		73
275	71		58		31		34		53		46		50		42		96		89
276	72		64		29		36		39		31		54		40		68		72
277	59		60		30		42		38		38		42		34		60		83
278	69		65		32		32		51		32		42		41		88		82
279	70		67		31		38		44		35		46		41		77		82
280	67		45		28		35		48		36		44		43		89		68
281	70		52		28		22		44		37		37		28		68		68
282	55		50		30		20		45		46		46		27		63		97
283	58		60		32		28		48		40		55		45		89		98
284	42		47		20		27		38		41		41		36		71		74
285	45		50		27		27		39		41		36		35		72		82
286	46		54		22		27		42		47		59		47		88		70
287	61		47		18		30		37		46		51		32		57		76
288	58		47		34		26		38		27		50		32		69		103
289	62		45		25		27		44		29		48		31		71		54
290	52		46		18		27		36		33		44		28		68		79
291	38		32		30		25		55		40		47		19		81		74
292	55		55		28		19		56		30		53		23		66		60
293	46		40		22		17		51		24		44		25		81		71
294	39		37		26		29		34		32		51		35		79		88
295	47		38		25		28		40		32		41		37		55		69
296	43		41		22		18		42		38		44		30		72		79
297	44		38		26		16		34		33		38		44		63		62
298	32		34		22		34		52		27		45		22		68		66
299	42		43		23		18		41		38		36		30		71		73
300	34		39		20		24		40		33		43		23		59		67
301	38		38		21		27		37		31		61		28		70		76
302	23		31		21		36		48		31		27		22		66		76
303	26		36		19		28		49		21		40		26		68		53
304	30		29		18		23		50		27		48		35		75		66
305	27		32		15		29		44		24		43		28		64		67
306	43		37		28		25		35		27		49		26		83		63
307	32		28		18		21		51		40		46		38		49		74
308	27		35		27		15		48		18		43		25		53		71
309	25		43		22		22		32		24		41		21		81		63
310	26		42		21		20		47		38		56		28		71		56
311	22		34		14		27		44		35		51		30		60		56
312	28		24		22		23		44		25		39		27		51		65
313	30		28		14		23		37		35		42		31		60		63
314	26		28		14		17		31		36		33		26		65		64
315	32		27		15		22		41		40		44		25		65		52
316	21		27		14		20		45		34		57		23		48		55
317	16		34		19		17		42		23		52		25		46		53
318	21		33		16		15		51		25		48		21		45		47
319	18		22		17		35		41		30		41		18		63		41
320	22		34		18		19		37		37		41		27		43		61
321	17		30		11		10		47		22		57		30		57		53
322	18		25		24		23		40		22		48		27		55		49
323	24		19		20		21		41		24		42		25		46		38
324	12		21		13		16		42		22		36		21		51		41
325	24		24		16		14		41		26		31		23		37		49
326	13		27		21		8		46		29		38		26		29		50
327	14		22		17		14		37		23		34		21		45		52
328	13		21		20		18		54		28		32		26		41		47
329	19		27		19		19		37		30		44		31		46		44
330	13		18		15		11		23		27		48		32		46		44
331	18		25		14		15		42		34		35		27		44		41
332	7		23		17		15		31		28		34		9		49		41
333	8		19		16		15		40		32		39		22		44		43
334	14		24		16		15		34		22		38		30		36		51
335	8		21		13		21		27		22		39		22		44		29
336	15		30		16		17		44		35		51		21		40		30
337	10		24		19		22		37		25		40		23		40		27
338	15		14		23		12		47		26		41		28		48		41
339	10		13		17		17		35		27		31		24		41		41
340	10		17		10		15		30		26		52		36		50		42
341	25		17		16		19		36		32		33		26		45		35
342	14		19		17		11		34		25		34		19		38		35
343	8		14		6		20		39		24		29		21		28		39
344	10		14		10		19		37		21		33		16		34		34
345	12		21		15		15		49		29		46		18		26		35
346	8		15		7		23		41		34		45		21		39		25
347	9		14		11		13		29		25		41		30		40		37
348	16		17		8		20		34		26		44		19		31		21
349	12		13		13		17		37		33		35		22		38		39
350	11		17		14		9		32		13		35		28		34		24
351	7		15		11		12		38		27		37		29		34		32
352	8		14		12		19		36		22		35		21		34		34
353	5		18		13		16		46		28		30		14		31		27
354	8		15		13		19		37		21		32		26		33		32
355	8		16		12		23		38		27		32		16		37		25
356	10		15		15		13		39		29		29		23		29		29
357	6		9		15		11		30		26		33		26		29		23
358	12		6		14		20		32		23		34		21		27		19
359	8		15		13		15		36		29		34		21		31		22
360	7		10		17		16		35		27		42		19		26		34
361	6		10		18		16		24		25		25		25		24		28
362	4		16		9		11		43		23		33		24		25		29
363	3		17		12		21		45		15		30		19		19		27
364	8		12		12		17		33		19		23		19		27		31
365	4		17		11		12		37		30		34		30		23		29
366	6		12		10		12		39		27		46		29		22		28
367	2		21		18		12		34		27		29		19		22		27
368	11		12		20		10		26		21		35		25		20		23
369	5		13		12		16		43		30		41		21		28		21
370	5		12		8		15		33		20		39		27		17		21
371	7		12		14		10		28		24		31		20		27		27
372	8		9		17		10		33		26		24		24		24		30
373	3		9		16		11		39		30		30		15		13		14
374	4		5		15		11		23		33		39		16		16		20
375	3		13		6		7		27		30		30		27		13		20
376	6		10		13		18		27		22		38		21		20		17
377	1		4		10		14		42		24		47		21		22		14
378	3		11		13		18		30		28		31		22		17		19
379	1		9		9		16		24		29		31		26		23		21
380	6		7		14		14		24		29		25		27		13		11
381	3		9		16		15		30		20		34		16		18		18
382	2		8		16		8		32		17		30		27		20		10
383	6		8		15		12		39		21		32		27		16		20
384	7		2		15		15		36		21		37		19		19		16
385	4		5		9		19		25		24		36		25		13		12
386	3		13		16		16		23		26		28		22		19		17
387	4		11		21		13		33		29		30		23		16		20
388	5		5		16		11		39		30		26		28		16		14
389	4		5		12		16		36		24		29		23		15		19
390	2		10		13		10		29		26		22		16		17		14
391	4		5		19		13		20		37		28		27		15		21
392	1		2		13		13		26		26		34		16		12		19
393	3		8		21		13		30		14		30		25		21		18
394	1		9		11		20		26		22		36		27		20		11
395	2		9		16		14		26		31		40		15		10		19
396	2		7		12		23		39		21		34		23		14		18
397	2		4		13		13		22		25		19		24		7		19
398	3		4		9		18		24		19		29		26		12		12
399	2		10		6		10		28		25		20		20		8		11
400	5		4		12		12		23		25		18		23		9		13
401	3		5		18		16		38		28		30		14		8		8
402	2		4		16		14		32		24		32		21		11		12
403	3		7		12		17		32		28		29		26		11		11
404	2		15		20		11		32		25		25		29		10		14
405	1		1		14		16		23		26		25		23		6		15
406	1		4		14		19		25		29		27		10		9		13
407	1		4		13		16		24		31		23		18		5		13
408	1		7		11		13		23		27		36		14		10		8
409	0		6		7		9		22		26		22		17		10		7
410	2		2		18		14		18		27		27		14		12		11
411	2		4		12		14		18		24		32		33		9		7
412	2		3		13		8		26		25		33		23		7		9
413	2		6		14		14		21		33		24		23		15		15
414	3		4		10		13		26		28		21		21		10		10
415	0		1		11		17		20		23		32		18		3		7
416	0		1		11		9		22		21		30		22		10		12
417	2		3		11		17		27		27		28		25		8		11
418	1		7		21		11		25		20		29		20		12		9
419	3		6		18		16		14		21		19		11		3		4
420	1		2		15		18		21		18		21		21		10		8
421	1		3		12		16		14		24		23		29		5		10
422	1		1		10		14		18		20		15		19		9		9
423	1		4		13		15		24		22		24		19		11		4
424	4		2		15		17		22		34		27		18		6		7
425	2		10		12		16		23		22		17		22		7		9
426	3		5		17		15		18		26		21		23		4		9
427	2		1		14		15		18		19		22		22		3		10
428	1		4		16		19		30		20		14		22		6		9
429	3		8		15		12		23		23		21		19		5		6
430	3		3		13		11		22		21		31		17		5		1
431	0		5		13		18		21		29		21		17		5		4
432	1		4		15		11		24		13		25		19		8		9
433	2		3		9		19		12		15		17		23		6		8
434	2		3		16		15		17		18		17		25		6		4
435	1		3		12		15		22		22		16		19		4		8
436	0		6		12		17		20		27		24		20		5		10
437	0		3		12		11		20		21		16		14		5		5
438	4		2		12		7		17		33		20		15		5		6
439	0		1		16		20		9		30		18		21		3		7
440	1		4		15		9		21		27		17		20		5		7
441	1		4		14		17		26		19		23		17		3		5
442	0		2		15		22		17		16		10		22		7		2
443	0		4		17		19		16		18		28		27		2		4
444	1		2		20		18		13		29		19		20		5		7
445	1		3		16		10		15		17		13		24		3		2
446	1		1		19		18		22		23		17		24		5		2
447	0		2		10		20		22		11		18		22		3		3
448	0		0		15		24		14		22		13		17		3		3
449	3		2		20		12		17		18		11		27		4		4
450	0		1		12		17		17		21		16		18		5		2
451	0		0		13		20		20		24		15		18		5		5
452	0		1		15		13		17		32		23		18		3		5
453	3		3		15		18		16		18		16		17		2		3
454	3		4		29		12		10		25		9		22		4		4
455	0		1		17		10		17		29		16		18		2		3
456	0		2		15		12		16		14		12		22		4		2
457	1		4		26		26		9		18		14		19		4		4
458	1		2		20		17		11		18		13		14		3		3
459	1		2		13		13		12		19		15		19		4		4
460	2		2		18		16		20		23		16		20		4		5
461	2		1		21		14		10		23		12		21		4		0
462	1		3		17		24		14		21		24		21		2		6
463	1		0		23		18		15		19		7		23		3		2
464	0		3		15		12		17		23		5		18		6		7
465	0		3		22		23		13		20		11		23		3		3
466	1		0		21		12		19		22		11		19		2		5
467	0		3		18		21		17		15		10		21		4		3
468	0		5		14		21		22		20		7		17		6		2
469	0		4		21		19		11		25		9		13		3		4
470	0		3		14		27		10		15		9		19		6		1
471	0		2		20		10		12		16		8		18		1		3
472	1		2		15		16		16		28		10		17		1		0
473	1		1		27		19		11		16		11		21		5		2
474	0		0		17		22		13		20		10		22		3		1
475	0		0		14		18		4		24		11		17		2		2
476	1		1		15		20		10		22		8		18		1		3
477	0		3		19		16		9		20		8		18		3		0
478	0		0		15		25		18		15		13		26		2		1
479	0		3		22		11		15		27		7		20		0		3
480	0		1		13		15		14		16		6		23		0		1
481	0		1		15		13		10		17		9		13		2		2
482	0		0		20		23		5		20		12		15		3		1
483	1		1		19		16		9		14		4		18		0		6
484	0		1		20		17		13		21		10		23		2		2
485	1		0		15		19		10		15		11		29		1		1
486	0		2		18		20		6		15		9		22		2		2
487	0		1		19		23		10		9		7		15		2		0
488	0		0		28		20		15		10		6		10		3		0
489	1		2		26		22		7		15		15		17		3		1
490	1		2		22		19		9		21		11		18		2		1
491	0		1		10		11		10		9		13		17		1		1
492	0		0		21		21		12		28		8		17		1		2
493	0		1		22		26		2		20		5		12		0		1
494	0		0		24		13		15		18		10		9		1		1
495	0		0		15		19		7		13		4		21		3		1
496	2		0		20		22		7		15		4		19		2		0
497	0		0		16		18		9		13		6		18		0		1
498	0		2		18		15		10		20		7		17		2		3
499	0		0		15		19		13		18		9		23		0		0
500	0		1		12		24		7		24		4		17		1		4
501	0		0		15		11		7		14		5		17		2		0
502	0		2		14		19		5		12		5		18		0		2
503	0		0		24		14		6		17		5		20		3		1
504	0		0		11		19		6		8		8		19		2		0
505	1		0		17		18		13		14		10		15		1		1
506	0		0		19		18		10		12		3		22		1		0
507	0		0		17		20		4		14		10		18		0		0
508	0		0		19		15		6		13		8		21		1		0
509	1		0		21		13		6		21		5		10		1		0
510	0		1		17		14		3		19		5		18		4		1
511	1		0		25		14		3		19		6		19		2		0
512	0		0		27		24		6		14		5		24		0		0
513	0		0		25		15		3		14		7		14		1		1
514	1		0		21		16		5		13		12		25		1		1
515	0		1		18		20		5		13		13		18		0		1
516	1		1		21		17		5		11		9		16		1		0
517	0		2		13		31		6		12		3		18		0		0
518	1		1		24		19		7		15		5		14		0		0
519	0		1		24		22		9		16		3		18		1		1
520	1		0		19		18		4		5		6		19		0		0
521	0		2		15		12		4		13		5		19		1		0
522	0		0		15		17		5		15		7		14		1		2
523	0		0		15		18		10		6		7		13		0		1
524	0		0		21		26		4		12		5		14		0		3
525	0		0		15		15		10		17		5		18		1		1
526	0		0		17		17		5		12		6		23		0		0
527	0		1		18		21		8		12		5		18		1		0
528	0		0		21		14		7		14		8		14		1		2
529	1		1		15		14		7		12		6		13		1		0
530	0		1		10		23		3		7		5		14		0		2
531	0		0		29		21		6		4		8		18		0		0
532	0		0		21		13		8		12		3		16		1		1
533	0		0		15		11		7		5		4		16		0		0
534	0		1		22		24		3		14		1		10		2		0
535	0		0		19		20		2		15		7		9		0		1
536	0		1		20		21		5		9		5		11		1		0
537	0		0		18		19		6		17		2		16		0		0
538	0		0		17		16		4		10		4		14		0		0
539	0		1		18		17		4		15		5		17		1		0
540	0		0		16		14		4		10		8		13		0		0
541	0		1		14		21		1		20		3		18		0		0
542	0		0		14		14		1		9		2		18		0		0
543	0		1		22		12		4		7		4		22		0		0
544	0		0		13		15		8		12		6		15		0		2
545	0		0		22		11		7		12		4		22		0		0
546	0		0		22		21		3		11		4		17		0		0
547	0		0		15		24		4		8		2		13		0		0
548	1		0		16		14		6		10		10		15		0		0
549	0		0		21		13		1		14		3		10		1		0
550	0		0		20		25		4		11		5		17		0		0
551	0		0		15		8		6		12		2		15		0		0
552	0		0		16		16		3		13		3		14		0		0
553	0		0		22		14		4		8		4		13		0		0
554	0		0		15		20		5		10		4		11		0		0
555	0		0		21		15		4		10		4		14		0		1
556	0		0		12		12		0		9		1		13		0		0
557	0		0		8		23		4		13		3		13		1		1
558	0		0		15		18		1		8		3		10		0		1
559	0		0		26		17		4		8		3		5		0		0
560	0		2		24		11		3		8		0		13		1		1
561	0		0		13		18		3		14		1		8		0		0
562	0		1		19		17		4		11		6		3		0		0
563	0		0		16		17		4		16		2		12		0		0
564	0		0		18		21		2		8		2		17		1		0
565	0		0		18		20		3		7		3		21		0		0
566	2		0		22		17		4		5		2		17		0		0
567	0		0		14		13		3		6		1		11		0		0
568	0		1		27		18		3		7		1		12		0		0
569	0		0		20		17		2		7		1		10		0		0
570	0		0		11		20		1		8		1		9		1		0
571	0		0		16		12		1		6		3		17		0		1
572	0		0		23		17		3		13		6		11		0		0
573	0		0		22		12		3		13		2		8		0		0
574	0		0		16		11		2		12		3		15		1		0
575	1		0		10		12		1		10		4		13		0		0
576	0		0		10		6		0		12		1		14		0		0
577	0		0		18		16		3		9		4		10		1		0
578	0		0		12		12		0		7		2		16		0		0
579	0		0		14		17		3		4		3		8		0		0
580	0		1		18		18		1		7		0		20		0		0
581	0		0		9		17		2		11		5		8		0		0
582	0		0		23		20		3		12		1		11		0		0
583	0		0		19		12		2		1		0		11		0		0
584	0		0		11		17		1		10		1		10		1		1
585	0		0		17		19		2		8		1		15		0		0
586	0		0		26		17		2		9		0		11		0		0
587	0		0		17		16		1		4		2		5		0		0
588	0		0		17		12		2		11		1		8		0		0
589	0		0		9		13		0		12		2		10		0		0
590	0		1		21		17		2		8		2		7		0		0
591	0		0		14		12		1		9		1		6		0		0
592	0		0		15		21		0		7		2		9		0		0
593	0		0		13		12		3		9		1		10		0		0
594	0		0		16		14		2		10		1		14		0		0
595	0		0		14		10		1		4		0		11		0		0
596	0		0		17		20		3		6		2		10		0		0
597	0		0		18		19		3		11		0		10		0		0
598	0		1		22		19		3		3		2		11		0		0
599	0		0		9		20		0		12		0		8		0		0
600	0		0		25		13		2		7		1		10		0		0
601	0		0		11		10		0		4		1		5		0		0
602	0		0		11		15		2		4		1		9		0		0
603	0		0		10		12		2		9		4		9		0		0
604	0		0		12		10		2		5		3		12		1		0
605	0		0		9		11		1		11		0		7		0		1
606	0		0		19		20		2		5		0		6		0		0
607	0		0		22		16		1		4		2		10		0		0
608	0		0		18		20		1		10		1		5		0		0
609	0		0		14		6		1		6		3		10		0		0
610	0		0		19		19		1		8		1		9		0		0
611	0		0		4		11		1		10		2		15		0		0
612	0		0		12		18		2		4		2		12		0		0
613	0		0		13		15		2		8		3		5		0		0
614	0		0		9		15		1		4		0		11		0		0
615	0		0		8		14		2		7		2		9		0		0
616	0		0		12		6		1		6		1		17		0		0
617	0		0		20		11		0		11		0		16		0		0
618	0		0		20		13		0		11		0		8		0		0
619	0		0		19		12		2		9		1		1		0		0
620	0		0		15		13		2		8		1		10		0		0
621	0		0		16		11		1		7		2		9		0		0
622	1		0		17		18		2		7		0		13		0		0
623	0		0		9		13		1		7		2		8		0		0
624	0		0		15		11		0		8		2		9		0		0
625	0		0		10		10		0		6		2		7		0		0
626	0		0		16		10		0		6		0		9		0		0
627	0		0		11		10		2		4		0		14		0		0
628	0		0		12		14		1		8		1		9		0		0
629	0		0		13		16		0		6		0		6		0		0
630	0		0		15		12		1		10		1		6		0		0
631	0		0		17		14		0		3		0		6		0		0
632	0		0		16		5		3		3		1		6		0		0
633	0		0		12		14		1		7		0		4		0		0
634	0		0		10		17		1		3		2		7		0		0
635	0		0		16		8		1		7		1		13		1		0
636	0		0		12		15		0		6		2		7		0		0
637	0		0		15		9		1		7		0		9		0		0
638	0		0		14		15		0		5		2		2		0		0
639	0		0		16		8		1		5		1		6		0		0
640	0		0		16		8		1		10		1		7		0		0
641	0		0		15		11		0		5		1		9		0		0
642	0		0		15		11		2		4		2		9		0		0
643	0		0		11		11		0		5		0		9		0		0
644	0		0		8		9		1		1		0		7		0		0
645	0		0		13		12		1		2		1		5		0		0
646	0		0		12		12		2		1		0		7		1		0
647	0		0		12		8		0		5		0		3		0		0
648	0		0		10		14		0		5		0		7		0		0
649	0		0		6		12		0		4		0		4		0		0
650	0		0		11		17		1		6		0		4		0		0
651	0		0		12		10		2		7		0		6		0		0
652	0		0		15		13		0		4		0		4		0		0
653	0		0		10		7		2		12		0		9		0		0
654	0		0		17		9		0		3		1		6		0		0
655	0		0		15		5		0		5		1		2		0		0
656	0		0		12		9		0		10		0		5		0		0
657	0		0		15		9		0		2		1		5		0		0
658	0		0		16		9		1		3		0		6		0		0
659	0		0		19		9		0		2		0		6		0		0
660	0		0		16		8		0		4		0		3		0		0
661	0		0		20		10		0		2		1		5		0		0
662	0		0		22		18		0		1		0		8		0		0
663	0		0		9		9		0		1		0		7		0		0
664	0		0		11		6		0		4		0		4		0		0
665	0		0		13		12		0		6		1		9		0		0
666	0		0		7		10		1		2		0		3		0		0
667	1		0		9		7		1		2		1		7		0		0
668	0		0		13		12		0		3		0		6		0		0
669	0		0		7		11		0		2		1		6		0		0
670	0		0		9		8		0		4		0		5		0		0
671	0		0		8		5		0		5		0		2		0		0
672	0		0		13		9		0		4		0		11		0		0
673	0		0		9		10		2		2		0		8		0		0
674	0		0		12		10		0		3		1		3		0		0
675	0		0		8		6		0		5		0		4		0		0
676	0		0		12		14		0		4		0		7		0		0
677	0		0		10		6		1		0		0		5		0		0
678	0		0		17		11		0		1		0		2		0		0
679	0		0		1		11		0		2		0		4		0		0
680	0		0		8		10		0		3		0		3		0		0
681	0		0		8		6		2		1		0		2		0		0
682	0		0		3		8		0		4		0		8		0		0
683	0		0		7		10		0		2		0		4		0		0
684	0		0		15		11		0		4		0		5		0		0
685	0		0		9		9		0		3		0		2		0		0
686	0		0		8		2		0		7		0		6		0		0
687	0		0		9		7		0		4		1		4		0		0
688	0		0		12		4		1		2		0		4		0		0
689	0		0		10		13		0		4		0		4		0		1
690	0		0		11		3		0		2		1		6		0		0
691	0		0		13		8		0		0		0		4		0		1
692	0		0		10		5		0		2		0		6		0		0
693	0		0		9		6		0		2		1		3		0		0
694	0		0		8		7		1		4		0		6		0		0
695	0		0		11		8		0		1		0		5		0		0
696	0		0		11		10		0		2		0		6		0		0
697	0		0		7		8		1		0		0		2		0		0
698	0		0		11		9		0		3		0		3		0		0
699	0		0		15		8		0		2		0		4		0		0
700	0		0		20		7		0		2		0		1		0		0
701	0		0		5		9		0		2		0		4		0		0
702	0		0		9		5		0		2		0		3		0		0
703	0		0		2		5		0		1		0		5		0		0
704	0		0		11		6		0		0		0		7		0		0
705	0		0		9		5		0		2		1		0		0		0
706	0		0		7		2		0		3		0		3		0		0
707	0		1		5		5		0		2		0		5		0		0
708	0		0		14		6		0		2		0		4		0		0
709	0		0		7		8		0		2		1		2		0		0
710	0		0		13		3		0		2		0		2		0		0
711	0		0		7		7		0		1		0		0		0		0
712	0		0		3		5		0		1		1		4		0		0
713	0		0		13		5		0		2		0		2		0		0
714	1		0		7		4		0		0		0		0		0		0
715	0		0		15		7		0		2		0		3		0		0
716	0		0		9		11		0		2		1		3		0		0
717	0		0		9		12		0		2		0		3		0		0
718	0		1		7		2		0		1		0		0		0		0
719	0		0		10		7		0		2		0		5		0		0
720	0		0		14		7		0		2		0		2		0		0
721	0		0		6		10		0		1		0		4		0		0
722	0		0		8		2		0		8		0		2		0		0
723	0		0		9		7		0		3		0		3		0		0
724	0		0		8		12		0		1		0		6		0		0
725	0		0		4		4		0		3		0		3		0		0
726	0		0		2		7		0		4		0		3		0		0
727	0		0		11		5		0		0		0		5		0		0
728	0		0		7		8		0		1		0		1		0		0
729	0		0		4		8		0		0		0		3		0		0
730	0		0		6		4		0		1		0		6		0		0
731	0		0		7		4		0		1		0		0		0		0
732	0		0		4		11		0		0		0		5		0		0
733	0		0		6		6		0		1		0		0		0		0
734	0		0		8		2		0		0		0		1		0		0
735	0		0		5		8		1		0		0		2		0		0
736	0		0		7		8		0		2		0		2		0		0
737	0		0		3		3		0		4		0		2		0		0
738	0		0		7		3		0		0		0		1		0		0
739	0		0		8		3		0		1		0		2		0		0
740	0		0		7		3		0		1		0		4		0		0
741	0		0		5		5		0		0		0		6		0		0
742	0		0		6		3		0		2		0		3		0		0
743	0		0		5		7		0		0		0		2		0		0
744	0		0		3		2		0		0		0		0		0		0
745	0		0		6		5		0		2		0		4		0		0
746	0		0		10		3		0		2		0		8		0		0
747	0		0		8		4		0		2		0		2		0		0
748	0		0		8		3		1		0		0		5		0		0
749	0		0		6		6		0		0		0		0		0		0
750	0		0		8		2		0		0		0		1		0		0
751	0		0		7		1		0		0		0		4		0		0
752	0		0		7		4		0		2		0		4		0		0
753	0		0		3		5		0		0		1		1		0		0
754	0		0		6		4		0		1		0		3		0		0
755	0		0		9		1		0		1		0		4		0		0
756	0		0		5		6		0		1		0		0		0		0
757	0		0		6		4		0		1		0		4		0		0
758	0		0		7		2		0		0		0		3		0		0
759	0		0		6		2		0		1		0		0		0		0
760	0		0		5		5		0		1		0		4		0		0
761	0		0		8		3		0		0		0		1		0		0
762	0		0		8		5		0		0		0		2		0		0
763	0		0		5		4		0		1		0		2		0		0
764	0		0		6		2		0		1		0		0		0		0
765	0		0		0		4		0		2		0		1		0		0
766	0		0		4		6		0		0		0		1		0		0
767	0		0		6		3		0		1		0		1		0		0
768	0		0		11		2		0		0		0		1		0		0
769	0		0		0		3		0		0		0		4		0		0
770	0		0		7		4		0		2		0		0		0		0
771	0		0		6		2		0		1		0		0		0		0
772	0		0		7		1		0		2		0		2		0		0
773	0		0		3		1		0		2		0		3		0		0
774	0		0		4		1		0		1		0		2		0		0
775	0		0		10		2		0		1		0		2		0		0
776	0		0		8		2		0		0		0		2		0		0
777	0		0		2		4		0		0		0		1		0		0
778	0		0		10		2		0		0		0		1		0		0
779	0		0		7		2		0		2		0		3		0		0
780	0		0		4		3		0		0		0		1		0		0
781	0		0		3		4		0		0		0		3		0		0
782	0		0		5		1		0		2		0		1		0		0
783	0		0		4		4		0		1		0		1		0		0
784	0		0		8		1		0		0		0		0		0		0
785	0		0		7		5		0		2		0		3		0		0
786	0		0		3		6		0		0		0		1		0		0
787	0		0		1		3		0		1		0		0		0		0
788	0		0		5		5		0		2		0		2		0		0
789	0		0		1		5		0		1		0		1		0		0
790	0		0		6		1		0		0		0		1		0		0
791	0		0		4		2		0		0		0		1		0		0
792	0		0		5		3		0		1		0		0		0		0
793	0		0		5		2		0		1		0		1		0		0
794	0		0		4		3		0		1		0		0		0		0
795	0		0		2		5		0		1		0		1		0		0
796	0		0		5		4		0		0		0		0		0		0
797	0		0		6		4		0		0		0		0		0		0
798	0		0		7		2		0		0		0		0		0		0
799	0		0		3		2		0		1		0		1		0		0
800	0		0		5		4		0		0		0		1		0		0
801	0		0		5		2		0		0		0		1		0		0
802	0		0		5		4		0		0		0		0		0		0
803	0		0		1		2		0		1		0		2		0		0
804	0		0		5		2		0		0		0		1		0		0
805	0		0		3		2		0		1		1		1		0		0
806	0		0		6		2		1		1		0		1		0		0
807	0		0		6		5		0		0		0		0		0		0
808	0		0		5		1		0		0		0		4		0		0
809	0		0		6		2		0		1		0		1		0		0
810	0		0		1		4		0		0		0		0		0		0
811	0		0		2		1		0		0		0		0		0		0
812	0		0		2		3		0		0		0		1		0		0
813	0		0		7		3		0		0		0		1		0		0
814	0		0		2		1		0		0		0		0		0		0
815	0		0		2		4		0		0		0		2		0		0
816	0		0		4		2		0		0		0		0		0		0
817	0		0		7		3		0		0		0		0		0		0
818	0		0		1		1		0		0		0		0		0		0
819	0		0		3		1		0		1		0		2		0		0
820	0		0		3		0		0		0		0		1		0		0
821	0		0		0		0		0		0		0		0		0		0
822	0		0		4		3		0		0		0		1		0		0
823	0		0		2		0		1		0		0		2		0		0
824	0		0		6		2		0		0		0		1		0		0
825	0		0		4		1		0		0		0		1		0		0
826	0		0		5		2		0		1		0		1		0		0
827	0		0		3		3		0		0		0		1		0		0
828	0		0		2		1		0		0		0		0		0		0
829	0		0		1		3		0		0		0		0		0		0
830	0		0		3		1		0		0		0		0		0		0
831	0		0		4		1		0		0		0		3		0		0
832	0		0		2		1		0		2		0		2		0		0
833	0		0		1		0		0		0		0		1		0		0
834	0		0		3		2		0		0		0		0		0		0
835	0		0		4		1		0		0		0		1		0		0
836	0		0		4		2		0		0		0		1		0		0
837	0		0		4		2		0		0		0		0		0		0
838	0		0		1		0		0		0		0		2		0		0
839	0		0		1		3		1		0		0		0		0		0
840	0		0		0		1		0		0		0		0		0		0
841	0		0		2		1		0		0		0		2		0		0
842	0		0		3		0		0		0		0		0		0		0
843	0		0		2		0		0		0		0		0		0		0
844	0		0		0		1		0		1		0		0		0		0
845	0		0		2		0		0		1		0		1		0		0
846	0		0		0		4		0		0		0		1		0		0
847	0		0		1		1		0		0		0		0		0		0
848	0		0		5		0		0		0		0		0		0		0
849	0		0		1		3		0		0		0		0		0		0
850	0		0		3		1		0		0		0		0		0		0
851	0		0		1		2		0		0		0		0		0		0
852	0		0		4		0		0		0		0		1		0		0
853	0		0		1		2		0		0		0		0		0		0
854	0		0		3		3		0		0		0		0		0		0
855	0		0		1		2		0		0		0		2		0		0
856	0		0		1		2		0		0		0		0		0		0
857	0		0		4		2		0		0		0		0		0		0
858	0		0		2		2		0		0		0		0		0		0
859	0		0		2		1		0		0		0		1		0		0
860	0		0		1		0		0		0		0		0		0		0
861	0		0		2		0		0		0		0		0		0		0
862	0		0		1		4		0		0		0		0		0		0
863	0		0		0		1		0		0		0		0		0		0
864	0		0		3		2		0		0		0		0		0		0
865	0		0		0		0		0		0		0		0		0		0
866	0		0		2		0		0		0		0		1		0		0
867	0		0		4		2		0		0		0		1		0		0
868	0		0		2		0		0		0		0		0		0		0
869	0		0		0		0		0		0		0		0		0		0
870	0		0		0		0		0		0		0		1		0		0
871	0		0		1		2		0		0		0		0		0		0
872	0		0		0		1		0		0		0		1		0		0
873	0		0		0		2		0		0		0		1		0		0
874	0		0		1		0		0		0		0		0		0		0
875	0		0		1		1		0		1		0		0		0		0
876	0		0		5		1		0		0		0		0		0		0
877	0		0		3		0		0		0		0		0		0		0
878	0		0		0		1		0		0		0		1		0		0
879	0		0		1		0		0		0		0		0		0		0
880	0		0		1		1		0		0		0		0		0		0
881	0		0		2		0		0		0		0		0		0		0
882	0		0		1		0		0		0		0		0		0		0
883	0		0		0		1		0		0		0		0		0		0
884	0		0		2		1		0		0		0		0		0		0
885	0		0		1		1		0		0		0		0		0		0
886	0		0		1		2		0		0		0		0		0		0
887	0		0		0		0		0		0		0		0		0		0
888	0		0		1		2		0		0		0		0		0		0
889	0		0		0		2		0		0		0		1		0		0
890	0		0		1		1		0		0		0		1		0		0
891	0		0		0		0		0		0		0		0		0		0
892	0		0		0		0		0		0		0		0		0		0
893	0		0		1		0		0		0		0		0		0		0
894	0		0		3		0		0		0		0		0		0		0
895	0		0		3		0		0		0		0		0		0		0
896	0		0		0		1		0		0		0		0		0		0
897	0		0		1		0		1		0		0		0		0		0
898	0		0		1		2		0		0		0		0		0		0
899	0		0		1		1		0		0		0		0		0		0
900	0		0		3		1		0		0		0		0		0		0
901	0		0		1		0		0		0		0		0		0		0
902	0		0		2		0		0		0		0		0		0		0
903	0		0		0		1		0		0		0		0		0		0
904	0		0		3		1		0		0		0		0		0		0
905	0		0		0		0		0		0		0		0		0		0
906	0		0		1		0		0		0		0		0		0		0
907	0		0		3		0		0		0		0		0		0		0
908	0		0		1		2		0		0		0		0		0		0
909	0		0		0		2		0		0		0		0		0		0
910	0		0		0		0		0		0		0		0		0		0
911	0		0		2		2		0		0		0		0		0		0
912	0		0		1		1		0		0		0		0		0		0
913	0		0		2		1		0		0		0		0		0		0
914	0		0		1		0		0		0		0		0		0		0
915	0		0		0		0		0		0		0		0		0		0
916	0		0		1		1		0		0		0		0		0		0
917	0		0		1		0		0		0		0		0		0		0
918	0		0		1		0		0		0		0		0		0		0
919	0		0		1		0		0		0		0		0		0		0
920	0		0		0		1		0		0		0		0		0		0
921	0		0		1		0		0		0		0		0		0		0
922	0		0		2		0		0		0		0		0		0		0
923	0		0		0		1		0		0		0		0		0		0
924	0		0		1		0		0		0		0		0		0		0
925	0		0		1		1		0		0		0		0		0		0
926	0		0		0		2		0		0		0		0		0		0
927	0		0		1		2		0		0		0		0		0		0
928	0		0		2		0		0		0		0		0		0		0
929	0		0		1		0		0		0		0		0		0		0
930	0		0		1		0		0		0		0		0		0		0
931	0		0		1		0		0		0		0		0		0		0
932	0		0		2		1		0		0		0		0		0		0
933	0		0		0		1		0		0		0		0		0		0
934	0		0		2		0		0		0		0		0		0		0
935	0		0		0		1		0		0		0		0		0		0
936	0		0		1		0		0		0		0		0		0		0
937	0		0		1		0		0		0		0		0		0		0
938	0		0		1		0		0		0		0		1		0		0
939	0		0		1		0		0		0		0		0		0		0
940	0		0		1		0		0		0		0		0		0		0
941	0		0		3		0		0		0		0		0		0		0
942	0		0		0		0		0		0		0		0		0		0
943	0		0		0		0		0		0		0		0		0		0
944	0		0		1		0		0		0		0		0		0		0
945	0		0		1		0		0		0		0		0		0		0
946	0		0		2		0		0		1		0		0		0		0
947	0		0		0		0		0		0		0		0		0		0
948	0		0		1		0		0		0		0		0		0		0
949	0		0		0		0		0		0		0		0		0		0
950	0		0		0		1		0		0		0		0		0		0
951	0		0		0		0		0		0		0		0		0		0
952	0		0		0		0		0		0		0		0		0		0
953	0		0		0		0		0		0		0		0		0		0
954	0		0		1		0		0		0		0		0		0		0
955	0		0		1		0		0		0		0		0		0		0
956	0		0		0		0		0		0		0		0		0		0
957	0		0		1		1		0		0		0		0		0		0
958	0		0		0		0		0		0		0		0		0		0
959	0		0		0		0		0		0		0		0		0		0
960	0		0		0		0		0		0		0		0		0		0
961	0		0		1		0		0		0		0		0		0		0
962	0		0		0		0		0		0		0		0		0		0
963	0		0		0		0		0		0		0		0		0		0
964	0		0		0		0		0		0		0		0		0		0
965	0		0		1		0		0		0		0		0		0		0
966	0		0		0		0		0		0		0		0		0		0
967	0		0		0		1		0		1		0		0		0		0
968	0		0		0		0		0		0		0		0		0		0
969	0		0		0		0		0		0		0		0		0		0
970	0		0		1		0		0		0		0		0		0		0
971	0		0		0		0		0		0		0		0		0		0
972	0		0		1		0		0		0		0		0		0		0
973	0		0		1		0		0		0		0		0		0		0
974	0		0		0		0		0		0		0		0		0		0
975	0		0		0		1		0		0		0		0		0		0
976	0		0		1		1		0		0		0		0		0		0
977	0		0		0		0		0		0		0		0		0		0
978	0		0		0		0		0		0		0		0		0		0
979	0		0		0		0		0		0		0		0		0		0
980	0		0		0		0		0		0		0		0		0		0
981	0		0		1		0		0		0		0		0		0		0
982	1		0		0		0		0		0		0		0		0		0
983	0		0		0		0		0		0		0		0		0		0
984	0		0		0		0		0		0		0		0		0		0
985	0		0		0		0		0		0		0		0		0		0
986	0		0		0		0		0		0		0		0		0		0
987	0		0		0		0		0		0		0		0		0		0
988	0		0		1		1		0		0		0		0		0		0
989	0		0		0		0		0		0		0		0		0		0
990	0		0		0		0		0		0		0		0		0		0
991	0		0		0		0		0		0		0		0		0		0
992	0		0		0		0		0		0		0		0		0		0
993	0		0		0		0		0		0		0		0		0		0
994	0		0		0		0		0		0		0		0		0		0
995	0		0		1		0		0		0		0		0		0		0
996	0		0		0		0		0		0		0		0		0		0
997	0		0		0		0		0		0		0		0		0		0
998	0		0		0		0		0		0		0		0		0		0
999	0		0		0		0		0		0		0		0		0		0
1000	0		0		2		0		0		0		0		0		0		0
1001	0		0		0		0		0		0		0		0		0		0
1002	0		0		0		0		0		0		0		0		0		0
1003	0		0		1		0		0		0		0		0		0		0
1004	0		0		0		0		0		0		0		0		0		0
1005	0		0		0		1		0		0		0		0		0		0
1006	0		0		0		0		0		0		0		0		0		0
1007	0		0		0		0		0		0		0		1		0		0
1008	0		0		1		0		0		0		0		0		0		0
1009	0		0		0		0		0		0		0		0		0		0
1010	0		0		0		0		0		0		0		0		0		0
1011	0		0		0		0		0		0		0		0		0		0
1012	0		0		0		0		0		0		0		0		0		0
1013	0		0		0		0		0		0		0		0		0		0
1014	0		0		0		0		0		0		0		0		0		0
1015	0		0		0		0		0		0		0		0		0		0
1016	0		0		0		0		0		0		0		0		0		0
1017	0		0		1		0		0		0		0		0		0		0
1018	0		0		0		0		0		0		0		0		0		0
1019	0		0		0		0		0		0		0		0		0		0
1020	0		0		0		0		0		0		0		0		0		0
1021	0		0		0		0		0		0		0		0		0		0
1022	0		0		0		0		0		0		0		0		0		0
1023	0		0		4		0		0		0		0		0		0		0
