# Supplementary material for: Photocaged 5′ cap analogues for optical control of mRNA translation in cells
Source: Nat Chem. 2022 Jun 20;14(8):905–13. doi: 10.1038/s41557-022-00972-7 (PMC7613264; doi:10.1038/s41557-022-00972-7)
Supplement: Source Data Fig. 5 — Statistical source data and microscopy images [file 41557_2022_972_MOESM5_ESM.zip › Fig5_a.xlsx]

## Sheet: NPM measurement
RNA:	m7GpppG	NPM	NPM pre irradiated 365 nm 30 s	ApppG	NPM 365 nm, 30 s
1. measurement	149402	4584	116423	3855	94347
	171008	5093	108600	3974	101923
	176773	4966	103228	3901	102984
Mean Value	165728	4881	109417	3910	99751.3
substract cap independent	161818	971	105507	0	95841.3
%	100	0.600058	65.2012	0	59.228
RNA:	m7GpppG	NPM	NPM pre irradiated 365 nm 30 s	ApppG	NPM 365 nm, 30 s
2. measurement	220261	4796	153164	2950	123164
	270929	5316	149707	3335	119707
	287955	5769	147498	3384	117498
Mean Value	259715	5293.67	150123	3223	120123
substract cap independent	256492	2070.67	146900	0	116900
%	100	0.807303	57.2727	0	45.5765
RNA:	m7GpppG	NPM	NPM pre irradiated 365 nm 30 s	ApppG	NPM 365 nm, 30 s
3. measurement	114222	13939	87979	8337	64425
	123447	13735	90077	8486	81305
	125781	15171	89900	7988	75229
Mean Value	121150	14281.7	89318.7	8270.33	73653
substract cap independent	112880	6011.33	81048.3	0	65382.7
%	100	5.32544	71.8006	0	57.9224
RNA	m7GpppG	NPM	NPM pre irradiated 365 nm 30 s	ApppG	NPM 365 nm, 30 s
1. measurement	100	0.600058	65.2012	0	59.228
2. measurement	100	0.807303	57.2727	0	45.5765
3. measurement	100	5.32544	71.8006	0	57.9224
Mean Value	100	2.24427	64.7582	0	54.2423
sem	5.80156e-15	1.54175	4.19969	0	4.34927

## Sheet: DMNB measurements
RNA:	ApppG	m7GpppG	DMNB	DMNB 365 nm, 30 s	m7GpppG 365 nm, 60s
1. measurement	12163	615456	36295	545695	511497
	15060	625879	40117	544558	532518
	15984	642845	40117	567812	442798
Mean Value	14402.3	628060	38843	552688	495604
substract cap independent	0	613658	24440.7	538286	481202
%	0	100	3.98279	87.7176	78.4154
RNA:	ApppG	m7GpppG	DMNB	DMNB 365 nm, 30 s	m7GpppG 365 nm, 60s
1. measurement	12433	532253	49344	323793	443139
	13484	594591	53772	366880	571372
	14414	566666	52691	384368	471904
Mean Value	13443.7	564503	51935.7	358347	495472
substract cap independent	0	551060	38492	344903	482028
%	0	100	6.98509	62.5891	87.4729
RNA:	ApppG	m7GpppG	DMNB	DMNB 365 nm, 30 s	m7GpppG 365 nm, 60s
1. measurement	11944	465428	44515	356151	231335
	13254	463917	46860	314131	324316
	13682	510734	51486	277640	376581
Mean Value	12960	480026	47620.3	315974	310744
substract cap independent	0	467066	34660.3	303014	297784
%	0	100	7.42086	64.876	63.7563
RNA	ApppG	m7GpppG	DMNB	DMNB 365 nm, 30 s	m7GpppG 365 nm, 60s
1. measurement	0	100	3.98278	87.7176	78.4154
2. measurement	0	100	6.98509	62.5891	87.4729
3. measurement	0	100	7.42086	64.876	63.7563
MV	0	100	6.12958	71.7276	76.5482
sem	0	0	1.08074	8.02223	6.90977
