# Supplementary material for: Photocaged 5′ cap analogues for optical control of mRNA translation in cells
Source: Nat Chem. 2022 Jun 20;14(8):905–13. doi: 10.1038/s41557-022-00972-7 (PMC7613264; doi:10.1038/s41557-022-00972-7)
Supplement: Source Data Fig. 6 — Statistical source data and microscopy images [file 41557_2022_972_MOESM6_ESM.zip]

Archive with 6 entries (6 files):
- Fig6a_DAPI.jpg
- Fig6a_DAPI_zoom.jpg
- Fig6a_eGFP.jpg
- Fig6a_eGFP_zoom.jpg
- Fig6b_RTqPCR.xlsx
- Fig6c_FLuc_Immunogenicity.xlsx
