# Supplementary material for: Photocaged 5′ cap analogues for optical control of mRNA translation in cells
Source: Nat Chem. 2022 Jun 20;14(8):905–13. doi: 10.1038/s41557-022-00972-7 (PMC7613264; doi:10.1038/s41557-022-00972-7)
Supplement: Source Data Fig. 6 — Statistical source data and microscopy images [file 41557_2022_972_MOESM6_ESM.zip › Fig6b_RTqPCR.xlsx]

## Sheet: RTqPCR_Replikat1
	GAPDH			Mean GAPDH	RLuc			Mean RLuc
HeLa 4h UT	15.5644	15.6041	15.7627	15.6437	20.7293	20.7063	20.7594	20.7316
HeLa 4h m7GpppG	17.1532	17.234	17.1619	17.183	13.5724	13.4676	13.4858	13.5086
HeLa 4h DMNB	16.1582	15.9526	15.8907	16.0005	11.5332	11.5156	11.5577	11.5355
HeLa 4h NPM	17.9409	17.4397	17.3759	17.5855	14.3167	14.3146	14.2626	14.298
HeLa 10h UT	16.6569	16.5932	16.6385	16.6295	19.4247	19.4544	19.417	19.432
HeLa 10h m7GpppG	17.4	17.386	17.3095	17.3652	15.912	15.9083	15.8517	15.8907
HeLa 10h DMNB	26.2177	18.5474	18.2334	18.3904	16.9306	16.9164	16.8586	16.9019
HeLa 10h NPM	17.7232	17.6492	17.6666	17.6797	17.034	17.0608	17.029	17.0413
	Mean GAPDH	Mean RLuc	dCT	ddCT	2^-(ddCT)
HeLa 4h UT	15.6437	20.7316	5.0879	0	1				2^-ddCT		Fold Change (4h)
HeLa 4h m7GpppG	17.183	13.5086	-3.67445	-8.76234	434.238			HeLa 4h m7GpppG	434.238		1
HeLa 4h DMNB	16.0005	11.5355	-4.46503	-9.55292	751.132			HeLa 4h DMNB	751.132		1
HeLa 4h NPM	17.5855	14.298	-3.28752	-8.37542	332.088			HeLa 4h NPM	332.088		1
HeLa 10h UT	16.6295	19.432	2.80252	0	1
HeLa 10h m7GpppG	17.3652	15.8907	-1.4745	-4.27702	19.3871			HeLa 10h m7GpppG	19.3871		0.0446462
HeLa 10h DMNB	18.3904	16.9019	-1.48853	-4.29105	19.5765			HeLa 10h DMNB	19.5765		0.0260627
HeLa 10h NPM	17.6797	17.0413	-0.63838	-3.4409	10.8596			HeLa 10h NPM	10.8596		0.0327011

## Sheet: RTqPCR_Replikat2
	GAPDH			Mean GAPDH		RLuc			Mean RLuc
HeLa 4h UT	14.6811	14.6197	14.7853	14.6954		28.1901	28.0126	27.1309	27.7779
HeLa 4h m7GpppG	15.4108	15.4129	15.4321	15.4186		10.7567	10.9182	10.8059	10.827
HeLa 4h DMNB	14.3669	14.3753	14.3541	14.3654		10.1953	10.6086	10.1242	10.3094
HeLa 4h NPM	14.2048	12.9663	12.9568	13.376		9.66508	9.65744	9.89049	9.73767
HeLa 10h UT	15.2643	15.2592	15.3885	15.304		27.5185	27.8258	27.6113	27.6519
HeLa 10h m7GpppG	15.7889	15.805	15.7456	15.7798		14.3513	14.3391	14.344	14.3448
HeLa 10h DMNB	16.3878	16.4092	16.3895	16.3955		15.0385	15.0462	15.033	15.0392
HeLa 10h NPM	15.696	15.6326	14.5439	15.2908		14.3756	14.3817	14.3094	14.3556
	Mean GAPDH	Mean RLuc	dCT	ddCT	2^-(ddCT)
HeLa 4h UT	14.6954	27.7779	13.0825	0	1				2^-ddCT			Fold Change (4h)
HeLa 4h m7GpppG	15.4186	10.827	-4.59165	-17.6741	209143			HeLa 4h m7GpppG	209143			1
HeLa 4h DMNB	14.3654	10.3094	-4.05609	-17.1386	144286			HeLa 4h DMNB	144286			1
HeLa 4h NPM	13.376	9.73767	-3.63833	-16.7208	108010			HeLa 4h NPM	108010			1
HeLa 10h UT	15.304	27.6519	12.3479	0	1
HeLa 10h m7GpppG	15.7798	14.3448	-1.43502	-13.7829	14095.2			HeLa 10h m7GpppG	14095.2			0.0673949
HeLa 10h DMNB	16.3955	15.0392	-1.35625	-13.7041	13346.2			HeLa 10h DMNB	13346.2			0.0924986
HeLa 10h NPM	15.2908	14.3556	-0.935227	-13.2831	9968.21			HeLa 10h NPM	9968.21			0.0922894

## Sheet: RTqPCR_Replikat3
	GAPDH			Mean GAPDH		RLuc			Mean RLuc
HeLa 4h UT	12.8089	14.5926	14.5582	14.5754		24.5922	24.6185	27.0535	24.6053
HeLa 4h m7GpppG	14.6349	14.6224	14.6364	14.6312		10.9743	10.7845	10.8116	10.8568
HeLa 4h DMNB	14.7541	13.9405	14.9819	14.5588		11.2704	11.1643	11.2234	11.2193
HeLa 4h NPM	15.1839	15.23	15.187	15.2003		11.6549	11.7754	11.76	11.7301
HeLa 10h UT	15.0352	15.0531	15.0462	15.0448		21.5909	22.8747	23.3486	23.1117
HeLa 10h m7GpppG	15.5449	13.241	15.438	15.4915		14.1137	14.1543	14.1836	14.1505
HeLa 10h DMNB	15.1429	15.1559	15.265	15.1879		13.3201	14.3095	13.2446	13.2824
HeLa 10h NPM	15.6476	15.7299	15.7954	15.7243		14.6506	14.6464	14.5341	14.6104
	Mean GAPDH	Mean RLuc	dCT	ddCT	2^-(ddct)
HeLa 4h UT	14.5754	24.6053	10.0299	0	1				2^-ddCT			Fold Change (4h)
HeLa 4h m7GpppG	14.6312	10.8568	-3.77442	-13.8043	14305.8			HeLa 4h m7GpppG	14305.8			1
HeLa 4h DMNB	14.5588	11.2193	-3.33952	-13.3694	10582.7			HeLa 4h DMNB	10582.7			1
HeLa 4h NPM	15.2003	11.7301	-3.4702	-13.5001	11586			HeLa 4h NPM	11586			1
HeLa 10h UT	15.0448	23.1117	8.06682	0	1
HeLa 10h m7GpppG	15.4915	14.1505	-1.34095	-9.40777	679.235			HeLa 10h m7GpppG	679.235			0.0474796
HeLa 10h DMNB	15.1879	13.2824	-1.90555	-9.97237	1004.57			HeLa 10h DMNB	1004.57			0.094926
HeLa 10h NPM	15.7243	14.6104	-1.11391	-9.18072	580.327			HeLa 10h NPM	580.327			0.0500886
