# Supplementary material for: Photocaged 5′ cap analogues for optical control of mRNA translation in cells
Source: Nat Chem. 2022 Jun 20;14(8):905–13. doi: 10.1038/s41557-022-00972-7 (PMC7613264; doi:10.1038/s41557-022-00972-7)
Supplement: Source Data Fig. 6 — Statistical source data and microscopy images [file 41557_2022_972_MOESM6_ESM.zip › Fig6c_FLuc_Immunogenicity.xlsx]

## Sheet: FLuc_Replikat1
Sample			Mean Fluc	Fold Change to m7GpppG				Fold Change to m7GpppG
Null UT	25264	24197	24730.5	0.452285			Null UT	0.452285
Null RLuc ARCA	57717	59949	58833	1.07597			Null RLuc ARCA	1.07597
Null RLuc m7GpppG	53902	55456	54679	1			Null RLuc m7GpppG	1
Null RLuc DMNB	46303	53716	50009.5	0.914602			Null RLuc DMNB	0.914602
Null RLuc NPM	48954	51837	50395.5	0.921661			Null RLuc NPM	0.921661
Null RLuc ApppG	47473	54628	51050.5	0.93364			Null RLuc ApppG	0.93364
Null UT irr	28328	30215	29271.5	0.535333			Null UT irr	0.535333
Null RLuc ARCA irr	48139	38116	43127.5	0.78874			Null RLuc ARCA irr	0.78874
Null RLuc m7GpppG irr	55984	43426	49705	0.909033			Null RLuc m7GpppG irr	0.909033
Null RLuc DMNB irr	66032	69253	67642.5	1.23708			Null RLuc DMNB irr	1.23708
Null RLuc NPM irr	75609	67089	71349	1.30487			Null RLuc NPM irr	1.30487
Null RLuc ApppG irr	105776	106171	105974	1.9381			Null RLuc ApppG irr	1.9381
TLR3 UT	190626	135458	163042	0.27687			TLR3 UT	0.27687
TLR3 RLuc ARCA	751015	620620	685818	1.16462			TLR3 RLuc ARCA	1.16462
TLR3 RLuc m7GpppG	574198	603555	588876	1			TLR3 RLuc m7GpppG	1
TLR3 RLuc DMNB	569554	532875	551214	0.936044			TLR3 RLuc DMNB	0.936044
TLR3 RLuc NPM	620345	473785	547065	0.928998			TLR3 RLuc NPM	0.928998
TLR3 RLuc ApppG	724611	709485	717048	1.21765			TLR3 RLuc ApppG	1.21765
TLR3 UT irr	124001	189744	156872	0.266393			TLR3 UT irr	0.266393
TLR3 RLuc ARCA irr	705911	625752	665832	1.13068			TLR3 RLuc ARCA irr	1.13068
TLR3 RLuc m7GpppG irr	607868	582346	595107	1.01058			TLR3 RLuc m7GpppG irr	1.01058
TLR3 RLuc DMNB irr	676578	707712	692145	1.17537			TLR3 RLuc DMNB irr	1.17537
TLR3 RLuc NPM irr	649406	893177	771292	1.30977			TLR3 RLuc NPM irr	1.30977
TLR3 RLuc ApppG irr	841986	727311	784648	1.33245			TLR3 RLuc ApppG irr	1.33245
TLR7 UT	54274	50844	52559	0.0393667			TLR7 UT	0.0393667
TLR7 RLuc ARCA	1030074	768815	899444	0.673684			TLR7 RLuc ARCA	0.673684
TLR7 RLuc m7GpppG	1277580	1392645	1.33511e+06	1			TLR7 RLuc m7GpppG	1
TLR7 RLuc DMNB	1599867	1615202	1.60753e+06	1.20404			TLR7 RLuc DMNB	1.20404
TLR7 RLuc NPM	1816084	1632590	1724337	1.29153			TLR7 RLuc NPM	1.29153
TLR7 RLuc ApppG	2073324	1805693	1.93951e+06	1.45269			TLR7 RLuc ApppG	1.45269
TLR7 UT irr	59590	60353	59971.5	0.0449187			TLR7 UT irr	0.0449187
TLR7 RLuc ARCA irr	1018468	1052290	1035379	0.775499			TLR7 RLuc ARCA irr	0.775499
TLR7 RLuc m7GpppG irr	1916379	1230497	1573438	1.17851			TLR7 RLuc m7GpppG irr	1.17851
TLR7 RLuc DMNB irr	1836712	1801104	1818908	1.36236			TLR7 RLuc DMNB irr	1.36236
TLR7 RLuc NPM irr	1973564	1969345	1.97145e+06	1.47662			TLR7 RLuc NPM irr	1.47662
TLR7 RLuc ApppG irr	2645415	2500508	2.57296e+06	1.92715			TLR7 RLuc ApppG irr	1.92715
TLR8 UT		216449	216449	0.723375			TLR8 UT	0.723375
TLR8 RLuc ARCA	216410	226834	221622	0.740663			TLR8 RLuc ARCA	0.740663
TLR8 RLuc m7GpppG	292702	305740	299221	1			TLR8 RLuc m7GpppG	1
TLR8 RLuc DMNB	347714	323457	335586	1.12153			TLR8 RLuc DMNB	1.12153
TLR8 RLuc NPM	289232	326117	307674	1.02825			TLR8 RLuc NPM	1.02825
TLR8 RLuc ApppG	458621	433438	446030	1.49064			TLR8 RLuc ApppG	1.49064
TLR8 UT irr	238140	226482	232311	0.776386			TLR8 UT irr	0.776386
TLR8 RLuc ARCA irr	324612	290248	307430	1.02743			TLR8 RLuc ARCA irr	1.02743
TLR8 RLuc m7GpppG irr	255459	270031	262745	0.878097			TLR8 RLuc m7GpppG irr	0.878097
TLR8 RLuc DMNB irr	354423	423755	389089	1.30034			TLR8 RLuc DMNB irr	1.30034
TLR8 RLuc NPM irr	426002	400857	413430	1.38169			TLR8 RLuc NPM irr	1.38169
TLR8 RLuc ApppG irr	484800	469248	477024	1.59422			TLR8 RLuc ApppG irr	1.59422

## Sheet: FLuc_Replikat2
Sample			Mean Fluc	Fold Change to m7GpppG				Fold Change to m7GpppG
Null UT	14525	15125	14825	0.346909			Null UT	0.346909
Null RLuc ApppG	40762	43164	41963	0.981947			Null RLuc ApppG	0.981947
Null RLuc ARCA	31847	31702	31774.5	0.743533			Null RLuc ARCA	0.743533
Null RLuc m7GpppG	42033	43436	42734.5	1			Null RLuc m7GpppG	1
Null RLuc DMNB	41837	43946	42891.5	1.00367			Null RLuc DMNB	1.00367
Null RLuc NPM	68727	54150	61438.5	1.43768			Null RLuc NPM	1.43768
Null UT irr	20845	29246	25045.5	0.586072			Null UT irr	0.586072
Null RLuc ApppG irr	37158	39617	38387.5	0.898279			Null RLuc ApppG irr	0.898279
Null RLuc ARCA irr	27782	28020	27901	0.652892			Null RLuc ARCA irr	0.652892
Null RLuc m7GpppG irr	42319	42282	42300.5	0.989844			Null RLuc m7GpppG irr	0.989844
Null RLuc DMNB irr	88462	47267	67864.5	1.58805			Null RLuc DMNB irr	1.58805
Null RLuc NPM irr	74534	63698	69116	1.61733			Null RLuc NPM irr	1.61733
TLR3 UT	131536	118739	125138	0.291056			TLR3 UT	0.291056
TLR3 RLuc ApppG	458901	432147	445524	1.03624			TLR3 RLuc ApppG	1.03624
TLR3 RLuc ARCA	412179	402522	407350	0.947451			TLR3 RLuc ARCA	0.947451
TLR3 RLuc m7GpppG	446549	413338	429944	1			TLR3 RLuc m7GpppG	1
TLR3 RLuc DMNB	544009	504459	524234	1.21931			TLR3 RLuc DMNB	1.21931
TLR3 RLuc NPM	415995	430504	423250	0.984431			TLR3 RLuc NPM	0.984431
TLR3 UT irr	112049	117508	114778	0.266962			TLR3 UT irr	0.266962
TLR3 RLuc ApppG irr	681701	715394	698548	1.62474			TLR3 RLuc ApppG irr	1.62474
TLR3 RLuc ARCA irr	508151	525716	516934	1.20233			TLR3 RLuc ARCA irr	1.20233
TLR3 RLuc m7GpppG irr	350260	347394	348827	0.811332			TLR3 RLuc m7GpppG irr	0.811332
TLR3 RLuc DMNB irr	489445	536217	512831	1.19279			TLR3 RLuc DMNB irr	1.19279
TLR3 RLuc NPM irr	538326	448177	493252	1.14725			TLR3 RLuc NPM irr	1.14725
TLR7 UT	69910	129327	99618.5	0.070805			TLR7 UT	0.070805
TLR7 RLuc ApppG	3362196	1904965	2.63358e+06	1.87185			TLR7 RLuc ApppG	1.87185
TLR7 RLuc ARCA	1157057	1135202	1.14613e+06	0.814624			TLR7 RLuc ARCA	0.814624
TLR7 RLuc m7GpppG	1431667	1382218	1.40694e+06	1			TLR7 RLuc m7GpppG	1
TLR7 RLuc DMNB	1090571	1177754	1.13416e+06	0.806119			TLR7 RLuc DMNB	0.806119
TLR7 RLuc NPM	1540986	1222866	1381926	0.982219			TLR7 RLuc NPM	0.982219
TLR7 UT irr	76975	81511	79243	0.0563228			TLR7 UT irr	0.0563228
TLR7 RLuc ApppG irr	1190834	1250993	1.22091e+06	0.867778			TLR7 RLuc ApppG irr	0.867778
TLR7 RLuc ARCA irr	751332	771276	761304	0.541105			TLR7 RLuc ARCA irr	0.541105
TLR7 RLuc m7GpppG irr	1071614	1115650	1093632	0.777311			TLR7 RLuc m7GpppG irr	0.777311
TLR7 RLuc DMNB irr	1267721	1254919	1261320	0.896497			TLR7 RLuc DMNB irr	0.896497
TLR7 RLuc NPM irr	1355343	1416105	1385724	0.984919			TLR7 RLuc NPM irr	0.984919
TLR8 UT	251497	223452	237474	0.402883			TLR8 UT	0.402883
TLR8 RLuc ApppG	1853333	857220	1.35528e+06	2.29927			TLR8 RLuc ApppG	2.29927
TLR8 RLuc ARCA	452160	444981	448570	0.761013			TLR8 RLuc ARCA	0.761013
TLR8 RLuc m7GpppG	583802	595075	589438	1			TLR8 RLuc m7GpppG	1
TLR8 RLuc DMNB	665226	711503	688364	1.16783			TLR8 RLuc DMNB	1.16783
TLR8 RLuc NPM	648861	675512	662186	1.12342			TLR8 RLuc NPM	1.12342
TLR8 UT irr	199924	254155	227040	0.385179			TLR8 UT irr	0.385179
TLR8 RLuc ApppG irr	451297	417560	434428	0.737021			TLR8 RLuc ApppG irr	0.737021
TLR8 RLuc ARCA irr	452654	493209	472932	0.802342			TLR8 RLuc ARCA irr	0.802342
TLR8 RLuc m7GpppG irr	664856	552802	608829	1.0329			TLR8 RLuc m7GpppG irr	1.0329
TLR8 RLuc DMNB irr	620345	613408	616876	1.04655			TLR8 RLuc DMNB irr	1.04655
TLR8 RLuc NPM irr	589120	587708	588414	0.998262			TLR8 RLuc NPM irr	0.998262

## Sheet: FLuc_Replikat3
Sample			Mean Fluc	Fold Change to m7GpppG				Fold Change to m7GpppG
Null UT	26788	29329	28058.5	0.315882			Null UT	0.315882
Null RLuc ApppG	61181	61791	61486	0.692207			Null RLuc ApppG	0.692207
Null RLuc ARCA	52764	59467	56115.5	0.631746			Null RLuc ARCA	0.631746
Null RLuc m7GpppG	100896	76756	88826	1			Null RLuc m7GpppG	1
Null RLuc DMNB	76632	76176	76404	0.860154			Null RLuc DMNB	0.860154
Null RLuc NPM	78242	76643	77442.5	0.871845			Null RLuc NPM	0.871845
Null UT irr	26342	30291	28316.5	0.318786			Null UT irr	0.318786
Null RLuc ApppG irr	72050	77333	74691.5	0.840874			Null RLuc ApppG irr	0.840874
Null RLuc ARCA irr	54594	54237	54415.5	0.612608			Null RLuc ARCA irr	0.612608
Null RLuc m7GpppG irr	84956	89744	87350	0.983383			Null RLuc m7GpppG irr	0.983383
Null RLuc DMNB irr	64034	72326	68180	0.767568			Null RLuc DMNB irr	0.767568
Null RLuc NPM irr	67201	77070	72135.5	0.812099			Null RLuc NPM irr	0.812099
TLR3 UT	150119	160838	155478	0.208955			TLR3 UT	0.208955
TLR3 RLuc ApppG	1551175	1274906	1.41304e+06	1.89905			TLR3 RLuc ApppG	1.89905
TLR3 RLuc ARCA	846183	870228	858206	1.15338			TLR3 RLuc ARCA	1.15338
TLR3 RLuc m7GpppG	698925	789231	744078	1			TLR3 RLuc m7GpppG	1
TLR3 RLuc DMNB	738525	721923	730224	0.981381			TLR3 RLuc DMNB	0.981381
TLR3 RLuc NPM	866778	834477	850628	1.1432			TLR3 RLuc NPM	1.1432
TLR3 UT irr	137551	162596	150074	0.201691			TLR3 UT irr	0.201691
TLR3 RLuc ApppG irr	1422095	1023757	1222926	1.64355			TLR3 RLuc ApppG irr	1.64355
TLR3 RLuc ARCA irr	803529	850217	826873	1.11127			TLR3 RLuc ARCA irr	1.11127
TLR3 RLuc m7GpppG irr	785910	704668	745289	1.00163			TLR3 RLuc m7GpppG irr	1.00163
TLR3 RLuc DMNB irr	678218	764839	721528	0.969695			TLR3 RLuc DMNB irr	0.969695
TLR3 RLuc NPM irr	770265	782191	776228	1.04321			TLR3 RLuc NPM irr	1.04321
TLR7 UT	98519	91391	94955	0.0344662			TLR7 UT	0.0344662
TLR7 RLuc ApppG	2611398	2915922	2763660	1.00314			TLR7 RLuc ApppG	1.00314
TLR7 RLuc ARCA	2406528	2687534	2547031	0.924506			TLR7 RLuc ARCA	0.924506
TLR7 RLuc m7GpppG	2689936	2820098	2755017	1			TLR7 RLuc m7GpppG	1
TLR7 RLuc DMNB	1867266	2218486	2042876	0.741511			TLR7 RLuc DMNB	0.741511
TLR7 RLuc NPM	2368303	2979939	2674121	0.970637			TLR7 RLuc NPM	0.970637
TLR7 UT irr	73353	76885	75119	0.0272663			TLR7 UT irr	0.0272663
TLR7 RLuc ApppG irr	1968034	1797829	1.88293e+06	0.683455			TLR7 RLuc ApppG irr	0.683455
TLR7 RLuc ARCA irr	2170352	2301394	2235873	0.811564			TLR7 RLuc ARCA irr	0.811564
TLR7 RLuc m7GpppG irr	1808135	2260772	2.03445e+06	0.738454			TLR7 RLuc m7GpppG irr	0.738454
TLR7 RLuc DMNB irr	2214017	2294561	2254289	0.818249			TLR7 RLuc DMNB irr	0.818249
TLR7 RLuc NPM irr	2088461	1933929	2011195	0.730012			TLR7 RLuc NPM irr	0.730012
TLR8 UT	280401	283761	282081	0.328975			TLR8 UT	0.328975
TLR8 RLuc ApppG	966717	1023021	994869	1.16026			TLR8 RLuc ApppG	1.16026
TLR8 RLuc ARCA	903150	815301	859226	1.00207			TLR8 RLuc ARCA	1.00207
TLR8 RLuc m7GpppG	836103	878805	857454	1			TLR8 RLuc m7GpppG	1
TLR8 RLuc DMNB	842153	995455	918804	1.07155			TLR8 RLuc DMNB	1.07155
TLR8 RLuc NPM	1096634	1133568	1115101	1.30048			TLR8 RLuc NPM	1.30048
TLR8 UT irr	250261	262878	256570	0.299222			TLR8 UT irr	0.299222
TLR8 RLuc ApppG irr	934597	856183	895390	1.04424			TLR8 RLuc ApppG irr	1.04424
TLR8 RLuc ARCA irr	722599	717026	719812	0.839477			TLR8 RLuc ARCA irr	0.839477
TLR8 RLuc m7GpppG irr	765276	741975	753626	0.878911			TLR8 RLuc m7GpppG irr	0.878911
TLR8 RLuc DMNB irr	890198	1131129	1.01066e+06	1.17868			TLR8 RLuc DMNB irr	1.17868
TLR8 RLuc NPM irr	1060501	1215020	1.13776e+06	1.32691			TLR8 RLuc NPM irr	1.32691

## Sheet: FLuc_Replikat4
Sample			Mean Fluc	Fold Change to m7GpppG				Fold Change to m7GpppG
Null UT	20225	19271	19748	0.404921			Null UT	0.404921
Null RLuc ApppG	58061	58354	58207.5	1.19351			Null RLuc ApppG	1.19351
Null RLuc ARCA	30677	40076	35376.5	0.725374			Null RLuc ARCA	0.725374
Null RLuc m7GpppG		48770	48770	1			Null RLuc m7GpppG	1
Null RLuc DMNB	48138	51959	50048.5	1.02621			Null RLuc DMNB	1.02621
Null RLuc NPM	43652	54251	48951.5	1.00372			Null RLuc NPM	1.00372
Null UT irr	15428	17687	16557.5	0.339502			Null UT irr	0.339502
Null RLuc ApppG irr	46445	41827	44136	0.904983			Null RLuc ApppG irr	0.904983
Null RLuc ARCA irr	42308	43724	43016	0.882018			Null RLuc ARCA irr	0.882018
Null RLuc m7GpppG irr	47784	51893	49838.5	1.02191			Null RLuc m7GpppG irr	1.02191
Null RLuc DMNB irr	34461	30575	32518	0.666762			Null RLuc DMNB irr	0.666762
Null RLuc NPM irr	62525	67464	64994.5	1.33267			Null RLuc NPM irr	1.33267
TLR3 UT	104872	99240	102056	0.240225			TLR3 UT	0.240225
TLR3 RLuc ApppG	642459	711221	676840	1.59318			TLR3 RLuc ApppG	1.59318
TLR3 RLuc ARCA	405730	434138	419934	0.988464			TLR3 RLuc ARCA	0.988464
TLR3 RLuc m7GpppG	403056	446614	424835	1			TLR3 RLuc m7GpppG	1
TLR3 RLuc DMNB	395699	474193	434946	1.0238			TLR3 RLuc DMNB	1.0238
TLR3 RLuc NPM	817178	760126	788652	1.85637			TLR3 RLuc NPM	1.85637
TLR3 UT irr	79018	92083	85550.5	0.201373			TLR3 UT irr	0.201373
TLR3 RLuc ApppG irr	717588	603377	660482	1.55468			TLR3 RLuc ApppG irr	1.55468
TLR3 RLuc ARCA irr	407769	413926	410848	0.967075			TLR3 RLuc ARCA irr	0.967075
TLR3 RLuc m7GpppG irr	528197	576286	552242	1.2999			TLR3 RLuc m7GpppG irr	1.2999
TLR3 RLuc DMNB irr	317687	350684	334186	0.786624			TLR3 RLuc DMNB irr	0.786624
TLR3 RLuc NPM irr	640136	604616	622376	1.46498			TLR3 RLuc NPM irr	1.46498
TLR7 UT	33632	31975	32803.5	0.0308935			TLR7 UT	0.0308935
TLR7 RLuc ApppG	1073626	1267060	1170343	1.1022			TLR7 RLuc ApppG	1.1022
TLR7 RLuc ARCA	924652	936486	930569	0.876387			TLR7 RLuc ARCA	0.876387
TLR7 RLuc m7GpppG	1106072	1017576	1061824	1			TLR7 RLuc m7GpppG	1
TLR7 RLuc DMNB	1143143	1238162	1.19065e+06	1.12133			TLR7 RLuc DMNB	1.12133
TLR7 RLuc NPM	1331536	1403612	1367574	1.28795			TLR7 RLuc NPM	1.28795
TLR7 UT irr	29850	36170	33010	0.031088			TLR7 UT irr	0.031088
TLR7 RLuc ApppG irr	1081476	1133783	1.10763e+06	1.04314			TLR7 RLuc ApppG irr	1.04314
TLR7 RLuc ARCA irr	1052425	1156769	1104597	1.04028			TLR7 RLuc ARCA irr	1.04028
TLR7 RLuc m7GpppG irr	1169459	1365981	1267720	1.19391			TLR7 RLuc m7GpppG irr	1.19391
TLR7 RLuc DMNB irr	837583	975743	906663	0.853873			TLR7 RLuc DMNB irr	0.853873
TLR7 RLuc NPM irr	1533138	1756220	1644679	1.54892			TLR7 RLuc NPM irr	1.54892
TLR8 UT	161996	175330	168663	0.538335			TLR8 UT	0.538335
TLR8 RLuc ApppG	324298	359513	341906	1.09129			TLR8 RLuc ApppG	1.09129
TLR8 RLuc ARCA	276764	301162	288963	0.922306			TLR8 RLuc ARCA	0.922306
TLR8 RLuc m7GpppG	290172	336438	313305	1			TLR8 RLuc m7GpppG	1
TLR8 RLuc DMNB	365023	369537	367280	1.17228			TLR8 RLuc DMNB	1.17228
TLR8 RLuc NPM	349322	385521	367422	1.17273			TLR8 RLuc NPM	1.17273
TLR8 UT irr	162951	176635	169793	0.541942			TLR8 UT irr	0.541942
TLR8 RLuc ApppG irr	305729	350270	328000	1.0469			TLR8 RLuc ApppG irr	1.0469
TLR8 RLuc ARCA irr	284886	327100	305993	0.976662			TLR8 RLuc ARCA irr	0.976662
TLR8 RLuc m7GpppG irr	357354	411710	384532	1.22734			TLR8 RLuc m7GpppG irr	1.22734
TLR8 RLuc DMNB irr	325576	374721	350148	1.1176			TLR8 RLuc DMNB irr	1.1176
TLR8 RLuc NPM irr	432599	416479	424539	1.35503			TLR8 RLuc NPM irr	1.35503
