# Supplementary material for: Photocaged 5′ cap analogues for optical control of mRNA translation in cells
Source: Nat Chem. 2022 Jun 20;14(8):905–13. doi: 10.1038/s41557-022-00972-7 (PMC7613264; doi:10.1038/s41557-022-00972-7)
Supplement: Source Data Extended Data Fig. 1 — Statistical source Ddta [file 41557_2022_972_MOESM7_ESM.xlsx]

## Sheet: Sheet1
ONB	time	1	2	3				DMNB Cap	time	1	2	3
		caged	caged	caged	MV(caged)	SD				caged	caged	caged	MV(caged)	SD
	5	74	73	66	71	4.3589			5s	69	70	72	70.3333	1.52753
365	15	40	42	40	40.6667	1.1547		365	15s	26	28	24	26	2
	30	20	13	17	16.6667	3.51188			30s	8	11	8	9	1.73205
	15	82	83	83	82.6667	0.57735			15s	71	72	69	70.6667	1.52753
405	30	73	64	65	67.3333	4.93288		405	30s	49	53	51	51	2
	60	52	52	48	50.6667	2.3094			60s	21	21	19	20.3333	1.1547
	30	83	84	82	83	1			30s	93	93	94	93.3333	0.57735
420	60	79	79	78	78.6667	0.57735		420	60s	79	81	77	79	2
	120	74	70	69	71	2.64575			120s	57	58	55	56.6667	1.52753
DMNB	time	1	2	3				NPOM Cap	time	1	2	3
		caged	caged	caged	MV(caged)					caged	caged	caged	MV(caged)	SD
	5	44	43	45	44	1			5s	27	26	23	25.3333	2.08167
365	15	10	15	10	11.6667	2.88675		365	15s	3	3	2	2.66667	0.57735
	30	2	0	0	0.666667	1.1547			30s	0	0	0	0	0
	15	56	54	58	56	2			15s	29	27	28	28	1
405	30	32	33	36	33.6667	2.08167		405	30s	7	9	9	8.33333	1.1547
	60	11	10	10	10.3333	0.57735			60s	0	0	0	0	0
	30	83	88	85	85.3333	2.51661			30s	58	51	59	56	4.3589
420	60	65	67	70	67.3333	2.51661		420	60s	36	37	40	37.6667	2.08167
	120	45	50	48	47.6667	2.51661			120s	13	13	13	13	0
NPOM	time	1	2	3
		caged	caged	caged	MV(caged)
	5	18	22	20	20	2
365	15	0	0	0	0	0
	30	0	0	0	0	0
	15	27	28	31	28.6667	2.08167
405	30	10	11	11	10.6667	0.57735
	60	1	1	1	1	0
	30	60	59	60	59.6667	0.57735
420	60	15	18	17	16.6667	1.52753
	120	0	0	0	0	0
NPO	time	1	2	3
		caged	caged	caged	MV(caged)
	5s	40	42	42	41.3333	1.1547
365	15s	15	13	12	13.3333	1.52753
	30s	0	0	0	0	0
	15s	49	49	49	49	0
405	30s	29	29	29	29	0
	60s	6	6	5	5.66667	0.57735
	30s	79	77	78	78	1
420	60s	65	66	65	65.3333	0.57735
	120s	43	42	41	42	1
