# Supplementary material for: Photocaged 5′ cap analogues for optical control of mRNA translation in cells
Source: Nat Chem. 2022 Jun 20;14(8):905–13. doi: 10.1038/s41557-022-00972-7 (PMC7613264; doi:10.1038/s41557-022-00972-7)
Supplement: Source Data Extended Data Fig. 2 — Statistical source data [file 41557_2022_972_MOESM8_ESM.xlsx]

## Sheet: NPM
HeLa								HEK
modified													modified
	m7GG modified	NPM modified	NPM modified pre irradiated	AG modified	NPM modified irradiated			m7GG	NPM	NPM pre irradiated	AG	NPM irradiated		m7GG modified	NPM modified	NPM modified pre irradiated	AG modified	NPM modified irradiated
	1765413	87344	1682543	29302	1177563			177071	12914	133172	6338	97820		2077184	136287	1498665	62770	1170283
	1856893	70634	1053457	32713	1083929			192127	12786	122192	6810	108843		1998363	164606	1627193	50386	1205950
	1642659	87829	1257425	33447	1040528			201384	13171	134565	7135	119495		2069287	146666	1684115	66571	1318548
MV	1.75499e+06	81935.7	1.33114e+06	31820.7	1.10067e+06			190194	12957	129976	6761	108719		2048278	149186	1.60332e+06	59909	1.23159e+06
minus AG	1.72317e+06	50115	1299321	0	1.06885e+06			183433	6196	123215	0	101958		1988369	89277.3	1.54342e+06	0	1.17168e+06
%	100	2.90831	75.4031	0	62.0284			100	3.3778	67.1718	0	55.5834		100	4.48998	77.6222	0	58.9269
modified													modified
	m7GG modified	NPM modified	NPM modified pre irradiated	AG modified	NPM modified irradiated			m7GG	NPM	NPM pre irradiated	AG	NPM irradiated		m7GG modified	NPM modified	NPM modified pre irradiated	AG modified	NPM modified irradiated
	1760177	143309	1468162	79164	951974			647822	32863	422726	12827	439504		1211997	240933	1106498	257308	960550
	1864972	187085	1509876	81041	1023547			795888	37149	437697	12632	452007		1715844	338081	1155651	273086	945104
	1929707	190503	1522673	68044	1075368			813525	38295	446078	13498	465222		1860862	362563	1310699	270061	1006905
MV	1.85162e+06	173632	1500237	76083	1016963			752412	36102.3	435500	12985.7	452244		1.59623e+06	313859	1.19095e+06	266818	970853
minus AG	1.77554e+06	97549.3	1424154	0	940880			739426	23116.7	422515	0	439259		1329416	47040.7	924131	0	704035
%	100	5.49408	80.2098	0	52.9913			100	3.1263	57.1409	0	59.4054		100	3.53845	69.5141	0	52.9582
modified													modified
	m7GG modified	NPM modified	NPM modified pre irradiated	AG modified	NPM modified irradiated			m7GG	NPM	NPM pre irradiated	AG	NPM irradiated		m7GG modified	NPM modified	NPM modified pre irradiated	AG modified	NPM modified irradiated
	1922162	156680	1460329	81412	1368698			416867	26247	368832	8346	226041		1068319	220368	1036895	231131	916253
	2269519	183041	1444207	99611	1418653			459912	33760	359310	7857	225805		1136772	315435	1059882	215742	882368
	2450419	183829	1493620	98544	1421817			539238	35660	375123	8108	227439		1214165	319273	998817	175484	894886
MV	2.21403e+06	174517	1466052	93189	1403056			472006	31889	367755	8103.67	226428		1139752	285025	1.03186e+06	207452	897836
minus AG	2.12084e+06	81327.7	1372863	0	1309867			463902	23785.3	359651	0	218325		932300	77573	824412	0	690383
%	100	3.83468	64.7319	0	61.7616			100	5.12723	77.5274	0	47.0627		100	8.32061	88.4278	0	74.0517
zusammen
HeLa	m7GG modified	NPM modified	NPM modified pre irradiated	AG modified	NPM modified irradiated
	100	2.90831	75.4031	0	62.0284
	100	5.49408	80.2098	0	52.9913
	100	3.83468	64.7319	0	61.7616
MV	100	4.07902	73.4483	0	58.9271
SEM	0	0.75638	4.57374	0	2.96888
						modified
HEK	m7GG	NPM	NPM pre irradiated	AG	NPM irradiated		m7GG modified	NPM modified	NPM modified pre irradiated	AG modified	NPM modified irradiated
	100	3.3778	67.1718	0	55.5834		100	4.48998	77.6222	0	58.9269
	100	3.1263	57.1409	0	59.4054		100	3.53845	69.5141	0	52.9582
	100	5.12723	77.5274	0	47.0627		100	8.32061	88.4278	0	74.0517
MV	100	3.87711	67.2801	0	54.0171		100	5.44968	78.5214	0	61.9789
SEM	5.80156e-15	0.629263	5.88534	0	3.64808	#DIV/0!	0	1.46151	5.47841	0	6.27746

## Sheet: DMNB
HeLa								HEK
modified													modified
	m7GG modified	DMNB modified	DMNB modified irradiated	AG modified	m7GG modified irradiated			m7GG	DMNB	DMNB irradiated	AG	m7GG irradiated		m7GG modified	DMNB modified	DMNB modified irradiated	AG modified	m7GG modified irradiated
	3244516	439461	2881753	64286	2846528			985716	255806	797411	82045	910482		1867554	237821	1076701	153792	1356428
	3197764	460340	3171294	68438	2746942			1074356	269668	921286	82045	879498		1575468	265217	1194032	145037	1275682
	3326894	462790	3275462	61284	2953548			1094375	276980	885614	91856	1120468		1649381	276122	1087178	159432	1386485
MV	3.25639e+06	454197	3109503	64669.3	2849006			1.05148e+06	267485	868104	85315.3	970149		1.69747e+06	259720	1.1193e+06	152754	1.33953e+06
minus AG	3191722	389528	3.04483e+06	0	2.78434e+06			966167	182169	782788	0	884834		1544714	106966	966550	0	1186778
%	100	12.2043	95.3978	0	87.2362			100	18.8548	81.02	0	91.5819		100	6.92467	62.5715	0	76.8283
modified													modified
	m7GG modified	DMNB modified	DMNB modified irradiated	AG modified	m7GG modified irradiated			m7GG	DMNB	DMNB irradiated	AG	m7GG irradiated		m7GG modified	DMNB modified	DMNB modified irradiated	AG modified	m7GG modified irradiated
	2835342	473664	2244588	48135	2629423			643256	105663	321555	17564	558015		1143913	153365	719139	82137	1082548
	3150448	486075	2367869	44691	2539158			721811	127262	399787	16967	508864		1261350	166305	657237	86729	1128446
	3177683	500611	2428152	46173	2743648			641969	123497	392302	19517	462534		1261350	171282	713176	87135	1053286
MV	3054491	486783	2.34687e+06	46333	2.63741e+06			669012	118807	371215	18016	509804		1.2222e+06	163651	696517	85333.7	1.08809e+06
minus AG	3008158	440450	2.30054e+06	0	2.59108e+06			650996	100791	353199	0	491788		1.13687e+06	78317	611184	0	1.00276e+06
%	100	14.6419	76.4766	0	86.135			100	15.4826	54.2551	0	75.544		100	6.88882	53.7602	0	88.2035
modified													modified
	m7GG modified	DMNB modified	DMNB modified irradiated	AG modified	m7GG modified irradiated			m7GG	DMNB	DMNB irradiated	AG	m7GG irradiated		m7GG modified	DMNB modified	DMNB modified irradiated	AG modified	m7GG modified irradiated
	2409690	519378	1736170	309160	2237464			491552	102459	351120	16785	401015		941686	189955	667602	73945	85462
	2285731	572423	1752031	310496	2105635			458929	103830	417696	16967	333864		1138161	195378	660423	71934	1014558
	2481873	568329	2132131	312576	2154628			517622	102147	411769	18735	496534		1132211	200452	721615	69237	961435
MV	2.39243e+06	553377	1873444	310744	2165909			489368	102812	393528	17495.7	410471		1070686	195262	683213	71705.3	687152
minus AG	2.08169e+06	242633	1562700	0	1855165			471872	85316.3	376033	0	392975		998981	123556	611508	0	615446
%	100	11.6556	75.0689	0	89.1183			100	18.0804	79.6895	0	83.2801		100	12.3682	61.2132	0	61.6074
zusammen
HeLa	m7GG modified	DMNB modified	DMNB modified irradiated	AG modified	m7GG modified irradiated
	100	12.2043	95.3978	0	87.2362
	100	14.6419	76.4766	0	86.135
	100	11.6556	75.0689	0	89.1183
MV	100	12.8339	82.3144	0	87.4965
SEM	0	0.917747	6.5543	0	0.870995
						modified
HEK	m7GG	DMNB	DMNB irradiated	AG	m7GG irradiated		m7GG modified	DMNB modified	DMNB modified irradiated	AG modified	m7GG modified irradiated
	100	18.8548	81.02	0	91.5819		100	6.92467	62.5715	0	76.8283
	100	15.4826	54.2551	0	75.544		100	6.88882	53.7602	0	88.2035
	100	18.0804	79.6895	0	83.2801		100	12.3682	61.2132	0	61.6074
MV	100	17.4726	71.6549	0	83.4686		100	8.72724	59.1816	0	75.5464
SEM	5.80156e-15	1.0198	8.70835	0	4.6307		5.80156e-15	1.82053	2.73893	0	7.70433
