# Supplementary material for: Photocaged 5′ cap analogues for optical control of mRNA translation in cells
Source: Nat Chem. 2022 Jun 20;14(8):905–13. doi: 10.1038/s41557-022-00972-7 (PMC7613264; doi:10.1038/s41557-022-00972-7)
Supplement: Source Data Extended Data Fig. 3 — Microscopy images [file 41557_2022_972_MOESM9_ESM.zip]

Archive with 24 entries (24 files):
- EDFig3_ApppG_DAPI.jpg
- EDFig3_ApppG_DIC.jpg
- EDFig3_ApppG_eGFP.jpg
- EDFig3_ApppG_scar.jpg
- EDFig3_m7GG_DAPI.jpg
- EDFig3_m7GG_DIC.jpg
- EDFig3_m7GG_eGFP.jpg
- EDFig3_m7GG_scar.jpg
- EDFig3_NPM_405_60s_DAPI.jpg
- EDFig3_NPM_405_60s_DIC.jpg
- EDFig3_NPM_405_60s_eGFP.jpg
- EDFig3_NPM_405_60s_scar.jpg
- EDFig3_NPM_420_180s_DAPI.jpg
- EDFig3_NPM_420_180s_DIC.jpg
- EDFig3_NPM_420_180s_eGFP.jpg
- EDFig3_NPM_420_180s_scar.jpg
- EDFig3_NPM_DAPI.jpg
- EDFig3_NPM_DIC.jpg
- EDFig3_NPM_eGFP.jpg
- EDFig3_NPM_Scar.jpg
- EDFig3_untransfected_DAPI.jpg
- EDFig3_untransfected_DIC.jpg
- EDFig3_untransfected_eGFP.jpg
- EDFig3_untransfected_scar.jpg
