# Supplementary material for: Photocaged 5′ cap analogues for optical control of mRNA translation in cells
Source: Nat Chem. 2022 Jun 20;14(8):905–13. doi: 10.1038/s41557-022-00972-7 (PMC7613264; doi:10.1038/s41557-022-00972-7)
Supplement: Source Data Extended Data Fig. 4 — Unprocessed and uncropped western blots [file 41557_2022_972_MOESM10_ESM.zip]

Archive with 8 entries (8 files):
- EDFigure4_HEK_eGFP.tif
- EDFigure4_HEK_eGFP_nucleoline.tif
- EDFigure4_HEK_Rheb_eGFP.tif
- EDFigure4_HEK_Rheb_eGFP_nucleoline.tif
- EDFigure4_HeLa_eGFP.tif
- EDFigure4_HeLa_eGFP_nucleoline.tif
- EDFigure4_HeLa_Rheb_eGFP.tif
- EDFigure4_HeLa_Rheb_eGFP_nucleoline.tif
